# Supplementary material for: Outcome benefits of upfront cytoreductive nephrectomy for patients with metastatic renal cell carcinoma: An analysis of the TriNetX database
Source: PLoS One. 2024 Mar 28;19(3):e0299102. doi: 10.1371/journal.pone.0299102 (PMC10977795; doi:10.1371/journal.pone.0299102)
Supplement: S1 File — (XLSX) [file pone.0299102.s001.xlsx]

## Sheet: Sheet1
Time (Days)	TKI with CN: Survival Probability	TKI with CN: Survival Probability 95 % CI Lower	TKI with CN: Survival Probability 95 % CI Upper	TKI without CN: Survival Probability	TKI without CN: Survival Probability 95 % CI Lower	TKI without CN: Survival Probability 95 % CI Upper
1	0.999314	0.997259	0.999828	0.998965	0.997245	0.999611
2	0.997932	0.995404	0.999071	0.998439	0.996528	0.999298
3	0.996895	0.994041	0.998383	0.99791	0.995825	0.998954
4	0.995511	0.992282	0.997391	0.997645	0.995479	0.998774
5	0.995165	0.99185	0.997134	0.996314	0.993784	0.997815
6	0.994125	0.990567	0.996344	0.994981	0.992142	0.996796
7	0.994125	0.990567	0.996344	0.993912	0.990852	0.99595
8	0.99239	0.988466	0.994983	0.991232	0.987689	0.993759
9	0.991349	0.987224	0.994146	0.98962	0.98582	0.992406
10	0.990654	0.986401	0.993581	0.988543	0.984582	0.99149
11	0.988915	0.984361	0.992148	0.988273	0.984273	0.99126
12	0.986478	0.981538	0.990102	0.987194	0.983041	0.990334
13	0.98578	0.980737	0.98951	0.986112	0.981813	0.9894
14	0.984384	0.97914	0.988317	0.984757	0.980283	0.988222
15	0.983685	0.978344	0.987717	0.981773	0.976939	0.985601
16	0.982636	0.977154	0.986812	0.980957	0.976029	0.984879
17	0.982287	0.976758	0.986509	0.979594	0.974515	0.983669
18	0.981587	0.975967	0.985902	0.978231	0.973005	0.982454
19	0.980186	0.974389	0.984682	0.976592	0.971197	0.980987
20	0.978435	0.972424	0.983147	0.973858	0.968194	0.978526
21	0.978084	0.972032	0.982839	0.973037	0.967294	0.977783
22	0.977734	0.97164	0.98253	0.97057	0.9646	0.975546
23	0.977383	0.971248	0.98222	0.969471	0.963403	0.974547
24	0.975978	0.969682	0.980979	0.967268	0.961009	0.972538
25	0.974217	0.967727	0.979416	0.966442	0.960112	0.971782
26	0.973512	0.966946	0.978789	0.964233	0.95772	0.969758
27	0.972101	0.965385	0.977529	0.962298	0.95563	0.96798
28	0.971748	0.964995	0.977213	0.960914	0.954138	0.966706
29	0.96998	0.963046	0.97563	0.959252	0.952348	0.965173
30	0.968917	0.961877	0.974674	0.957027	0.949957	0.963118
31	0.968917	0.961877	0.974674	0.954521	0.947269	0.960796
32	0.968208	0.961098	0.974036	0.952011	0.944582	0.958466
33				0.950335	0.942792	0.956907
34	0.967853	0.960708	0.973716	0.947815	0.940102	0.954559
35	0.967143	0.95993	0.973076	0.946414	0.938609	0.953251
36	0.967143	0.95993	0.973076	0.94501	0.937114	0.95194
37	0.967143	0.95993	0.973076	0.944448	0.936516	0.951415
38	0.966076	0.95876	0.972112	0.942759	0.93472	0.949835
39	0.965007	0.957592	0.971146	0.940788	0.932626	0.947989
40	0.963939	0.956424	0.970177	0.940225	0.932028	0.947461
41	0.963226	0.955646	0.96953	0.939377	0.931129	0.946667
42	0.962155	0.954479	0.968558	0.937397	0.929029	0.944808
43	0.961441	0.953702	0.967908	0.935697	0.927228	0.943211
44	0.961084	0.953314	0.967583	0.934278	0.925725	0.941877
45	0.960369	0.952536	0.966932	0.93314	0.924521	0.940806
46	0.959296	0.95137	0.965953	0.931716	0.923016	0.939466
47	0.958222	0.950204	0.964972	0.92972	0.920907	0.937585
48	0.957147	0.94904	0.963989	0.928578	0.919701	0.936508
49	0.956789	0.948651	0.963662	0.928007	0.919097	0.935969
50	0.956072	0.947875	0.963005	0.927148	0.918191	0.935159
51	0.954636	0.946323	0.961689	0.926289	0.917285	0.934348
52	0.954277	0.945934	0.961359	0.923704	0.91456	0.931906
53	0.953559	0.945158	0.9607	0.922268	0.913047	0.930548
54	0.952121	0.943607	0.959378	0.920255	0.910929	0.928644
55	0.950682	0.942056	0.958053	0.91968	0.910324	0.928099
56	0.949243	0.940507	0.956726	0.917952	0.908507	0.926462
57	0.948163	0.939345	0.95573	0.916222	0.906689	0.924823
58	0.947803	0.938958	0.955397	0.915645	0.906082	0.924275
59	0.946721	0.937796	0.954397	0.91391	0.90426	0.922629
60	0.946	0.937022	0.95373	0.911883	0.902133	0.920705
61	0.945279	0.936248	0.953063	0.911014	0.901222	0.91988
62	0.944197	0.935088	0.952061	0.909274	0.899397	0.918226
63	0.942754	0.933543	0.950723	0.907533	0.897572	0.91657
64	0.941672	0.932384	0.949718	0.906661	0.896659	0.915741
65	0.939867	0.930454	0.948041	0.90608	0.89605	0.915187
66	0.939506	0.930068	0.947706	0.905206	0.895135	0.914356
67	0.939506	0.930068	0.947706	0.903455	0.893302	0.912689
68	0.938421	0.928909	0.946696	0.901996	0.891776	0.911299
69	0.938421	0.928909	0.946696	0.901412	0.891165	0.910743
70	0.937696	0.928135	0.946022	0.900827	0.890554	0.910185
71	0.936609	0.926976	0.945009	0.900241	0.889941	0.909627
72	0.935522	0.925816	0.943996	0.899066	0.888713	0.908507
73	0.934434	0.924657	0.942982	0.897597	0.887177	0.907106
74	0.934072	0.924271	0.942643	0.895832	0.885333	0.905422
75	0.933709	0.923885	0.942305	0.894653	0.884102	0.904296
76	0.932983	0.923112	0.941627	0.893474	0.88287	0.90317
77	0.931895	0.921954	0.94061	0.891114	0.880408	0.900916
78	0.930805	0.920795	0.939592	0.889932	0.879176	0.899787
79	0.929352	0.919251	0.938233	0.888454	0.877634	0.898373
80	0.928262	0.918092	0.937212	0.88727	0.8764	0.897241
81	0.927898	0.917706	0.936871	0.885195	0.874238	0.895255
82	0.927534	0.91732	0.93653	0.884008	0.873001	0.894119
83	0.926806	0.916547	0.935848	0.883117	0.872074	0.893266
84	0.926078	0.915775	0.935166	0.880738	0.869598	0.890988
85	0.924985	0.914615	0.934141	0.880143	0.868978	0.890417
86	0.924256	0.913843	0.933457	0.879845	0.868668	0.890132
87	0.923162	0.912683	0.93243	0.878353	0.867116	0.888702
88	0.920972	0.910364	0.930372	0.876861	0.865564	0.887271
89	0.919511	0.908819	0.928999	0.875965	0.864632	0.886411
90	0.91878	0.908045	0.928311	0.873871	0.862456	0.884403
91	0.918048	0.907271	0.927622	0.872973	0.861523	0.883541
92	0.917315	0.906497	0.926932	0.872074	0.860589	0.882678
93	0.915482	0.904561	0.925206	0.870272	0.858717	0.880948
94	0.914382	0.903399	0.924169	0.86907	0.857469	0.879794
95	0.914015	0.903012	0.923823	0.866664	0.854972	0.877482
96	0.914015	0.903012	0.923823	0.865461	0.853723	0.876326
97	0.912914	0.90185	0.922785	0.863655	0.85185	0.874589
98	0.912547	0.901463	0.922438	0.862751	0.850913	0.87372
99	0.911812	0.900688	0.921745	0.860941	0.849036	0.871979
100	0.909974	0.89875	0.92001	0.860033	0.848096	0.871105
101	0.908869	0.897585	0.918966	0.859428	0.847468	0.870523
102	0.907394	0.896032	0.917572	0.858518	0.846526	0.869648
103	0.906656	0.895255	0.916875	0.857305	0.845268	0.868479
104	0.906287	0.894867	0.916526	0.855786	0.843695	0.867017
105	0.903703	0.892148	0.914081	0.854267	0.842121	0.865554
106	0.901856	0.890206	0.912331	0.853355	0.841177	0.864675
107	0.901486	0.889817	0.911981	0.853355	0.841177	0.864675
108	0.900376	0.88865	0.910929	0.853049	0.840861	0.864381
109	0.899634	0.887872	0.910226	0.852133	0.839913	0.863499
110	0.898522	0.886704	0.909172	0.851522	0.83928	0.86291
111	0.896667	0.884756	0.907411	0.851217	0.838964	0.862615
112	0.895552	0.883586	0.906354	0.850605	0.83833	0.862025
113	0.894437	0.882417	0.905296	0.850298	0.838013	0.86173
114	0.893694	0.881638	0.90459	0.848458	0.836108	0.859956
115	0.893323	0.881248	0.904237	0.846924	0.834521	0.858477
116	0.892208	0.88008	0.903177	0.846004	0.83357	0.85759
117	0.891836	0.87969	0.902824	0.84539	0.832935	0.856998
118	0.891836	0.87969	0.902824	0.84447	0.831984	0.85611
119	0.891092	0.87891	0.902117	0.842934	0.830396	0.854628
120	0.89072	0.87852	0.901763	0.841397	0.828807	0.853144
121	0.89072	0.87852	0.901763	0.840781	0.828171	0.85255
122	0.890347	0.87813	0.901409	0.839241	0.826579	0.851063
123	0.889602	0.87735	0.9007	0.8377	0.824987	0.849574
124	0.889229	0.87696	0.900346	0.836774	0.824031	0.84868
125	0.887737	0.875397	0.898926	0.835848	0.823075	0.847786
126	0.886617	0.874225	0.897861	0.833993	0.82116	0.845994
127	0.885124	0.872663	0.896439	0.833065	0.820202	0.845096
128	0.88475	0.872272	0.896083	0.832755	0.819882	0.844797
129	0.884377	0.871881	0.895727	0.832134	0.819241	0.844197
130	0.884003	0.87149	0.895371	0.830269	0.817316	0.842394
131	0.883628	0.871099	0.895014	0.828403	0.815392	0.840589
132	0.883254	0.870708	0.894658	0.82747	0.814429	0.839687
133	0.88288	0.870317	0.894302	0.827159	0.814108	0.839386
134	0.880634	0.867969	0.89216	0.824357	0.811219	0.836675
135	0.87951	0.866795	0.891089	0.823734	0.810577	0.836072
136	0.878386	0.865621	0.890017	0.822487	0.809291	0.834865
137	0.878012	0.86523	0.889659	0.821863	0.808648	0.83426
138	0.876139	0.863275	0.887872	0.820299	0.807037	0.832746
139	0.875764	0.862884	0.887514	0.819673	0.806392	0.83214
140	0.873889	0.860928	0.885723	0.81936	0.806069	0.831837
141	0.873138	0.860145	0.885006	0.818733	0.805424	0.83123
142	0.873138	0.860145	0.885006	0.817792	0.804454	0.830319
143	0.872387	0.859361	0.884288	0.815908	0.802513	0.828493
144	0.870508	0.857403	0.882493	0.814965	0.801543	0.82758
145	0.870132	0.857011	0.882133	0.814336	0.800895	0.826971
146	0.869005	0.855836	0.881055	0.814022	0.800571	0.826666
147	0.868253	0.855053	0.880336	0.813707	0.800247	0.826361
148	0.867124	0.853877	0.879256	0.813392	0.799922	0.826055
149	0.866747	0.853485	0.878896	0.813076	0.799597	0.825749
150	0.865617	0.852309	0.877814	0.81276	0.799272	0.825443
151	0.86411	0.850739	0.876371	0.812127	0.798621	0.82483
152	0.862224	0.848777	0.874565	0.810545	0.796992	0.823297
153				0.809913	0.796341	0.822683
154	0.861847	0.848385	0.874203	0.808963	0.795364	0.821763
155	0.861847	0.848385	0.874203	0.807694	0.794058	0.820532
156	0.860714	0.847206	0.873118	0.806742	0.793078	0.819609
157	0.860336	0.846813	0.872756	0.804836	0.791117	0.81776
158				0.804836	0.791117	0.81776
159	0.860336	0.846813	0.872756	0.804517	0.79079	0.817451
160	0.858822	0.845239	0.871305	0.802926	0.789153	0.815907
161	0.858443	0.844845	0.870942	0.802288	0.788497	0.815288
162	0.858443	0.844845	0.870942	0.800694	0.786858	0.813741
163	0.857685	0.844057	0.870215	0.800056	0.786202	0.813122
164	0.856546	0.842873	0.869123	0.798778	0.784888	0.811881
165	0.855408	0.84169	0.868031	0.798458	0.78456	0.811571
166				0.797497	0.783572	0.810638
167	0.854269	0.840508	0.866939	0.797177	0.783243	0.810327
168	0.85389	0.840113	0.866575	0.795895	0.781925	0.809082
169	0.852751	0.83893	0.865482	0.794932	0.780936	0.808147
170	0.852371	0.838536	0.865117	0.793969	0.779946	0.807211
171	0.851991	0.838141	0.864752	0.793326	0.779286	0.806587
172	0.851231	0.837352	0.864023	0.793004	0.778955	0.806275
173	0.850471	0.836563	0.863293	0.792038	0.777963	0.805336
174	0.849711	0.835774	0.862563	0.791071	0.77697	0.804397
175	0.848951	0.834986	0.861833	0.790749	0.776639	0.804084
176	0.848951	0.834986	0.861833	0.789137	0.774983	0.802517
177	0.846282	0.832217	0.85927	0.787522	0.773324	0.800947
178	0.846282	0.832217	0.85927	0.786552	0.772329	0.800005
179	0.845519	0.831426	0.858537	0.785905	0.771665	0.799376
180	0.844756	0.830635	0.857803	0.784611	0.770337	0.798118
181	0.844374	0.830239	0.857436	0.782992	0.768675	0.796544
182	0.843993	0.829843	0.857069	0.782021	0.767678	0.795599
183	0.843611	0.829447	0.856702	0.781372	0.767013	0.794968
184	0.843228	0.82905	0.856334	0.780722	0.766346	0.794336
185	0.842462	0.828256	0.855597	0.779745	0.765344	0.793386
186	0.840929	0.826667	0.854123	0.779419	0.765009	0.793069
187	0.840545	0.826269	0.853754	0.779093	0.764675	0.792752
188	0.839394	0.825077	0.852647	0.778441	0.764006	0.792117
189	0.837859	0.823486	0.85117	0.777135	0.762666	0.790846
190	0.836707	0.822293	0.850061	0.775828	0.761326	0.789575
191	0.836322	0.821895	0.84969	0.775174	0.760655	0.788938
192	0.835553	0.821098	0.848949	0.773864	0.759312	0.787663
193				0.772881	0.758304	0.786707
194	0.834396	0.8199	0.847836	0.772881	0.758304	0.786707
195	0.834396	0.8199	0.847836	0.771568	0.756958	0.785429
196	0.83401	0.8195	0.847464	0.771239	0.756621	0.785109
197	0.833623	0.8191	0.847092	0.770253	0.75561	0.784148
198	0.833623	0.8191	0.847092	0.769924	0.755272	0.783828
199	0.832849	0.818298	0.846346	0.768935	0.754259	0.782865
200	0.832074	0.817496	0.8456	0.768275	0.753583	0.782223
201	0.830524	0.815892	0.844107	0.766625	0.751892	0.780616
202	0.829749	0.815089	0.84336	0.765634	0.750876	0.77965
203	0.829361	0.814688	0.842986	0.765303	0.750537	0.779328
204	0.828196	0.813483	0.841864	0.76431	0.74952	0.778361
205	0.827032	0.812279	0.840741	0.763317	0.748502	0.777393
206	0.825866	0.811073	0.839618	0.760663	0.745783	0.774807
207	0.8247	0.809868	0.838494	0.759667	0.744764	0.773837
208	0.823922	0.809063	0.837743	0.759002	0.744083	0.773189
209	0.823143	0.808258	0.836992	0.758005	0.743062	0.772217
210	0.822754	0.807856	0.836617	0.75734	0.742381	0.771568
211	0.822364	0.807453	0.836241	0.756674	0.741699	0.77092
212	0.821584	0.806646	0.835488	0.756007	0.741017	0.77027
213	0.821193	0.806243	0.835111
214	0.820412	0.805435	0.834357	0.755006	0.739992	0.769293
215	0.820021	0.805031	0.83398	0.754672	0.73965	0.768968
216	0.81963	0.804627	0.833602	0.753336	0.738283	0.767665
217	0.819238	0.804223	0.833225	0.750999	0.735891	0.765386
218	0.818065	0.80301	0.832092	0.750331	0.735207	0.764734
219	0.817282	0.802202	0.831336	0.749327	0.734181	0.763755
220	0.81689	0.801797	0.830958	0.748323	0.733154	0.762775
221	0.816106	0.800987	0.830201	0.747988	0.732811	0.762449
222	0.815322	0.800177	0.829444	0.747318	0.732126	0.761795
223	0.81493	0.799772	0.829065	0.745644	0.730413	0.76016
224	0.814537	0.799367	0.828686	0.744973	0.729727	0.759506
225				0.744302	0.729042	0.758851
226	0.813358	0.79815	0.827547	0.743631	0.728355	0.758196
227	0.812179	0.796932	0.826408	0.743295	0.728011	0.757868
228	0.810999	0.795715	0.825268	0.742622	0.727324	0.757211
229				0.741612	0.726291	0.756225
230	0.810605	0.795309	0.824888	0.740602	0.725258	0.755239
231	0.810212	0.794902	0.824508	0.73959	0.724224	0.754251
232				0.739253	0.723879	0.753921
233	0.809818	0.794496	0.824127	0.738239	0.722843	0.752932
234	0.809424	0.794089	0.823746	0.737224	0.721806	0.75194
235	0.80903	0.793683	0.823366	0.736546	0.721113	0.751278
236				0.735867	0.720419	0.750615
237	0.80903	0.793683	0.823366
238	0.808241	0.792868	0.822603	0.734848	0.719378	0.74962
239	0.807056	0.791647	0.821458	0.734848	0.719378	0.74962
240	0.806266	0.790832	0.820694	0.734168	0.718683	0.748955
241	0.805871	0.790425	0.820312	0.733827	0.718335	0.748623
242	0.805082	0.789611	0.819549	0.733486	0.717986	0.74829
243	0.804292	0.788796	0.818785	0.732121	0.716592	0.746957
244				0.73178	0.716242	0.746623
245				0.731095	0.715543	0.745954
246	0.802317	0.78676	0.816874	0.730411	0.714844	0.745286
247	0.801922	0.786353	0.816492	0.72904	0.713444	0.743946
248	0.801131	0.785538	0.815727	0.728355	0.712743	0.743276
249	0.799944	0.784315	0.814578	0.727669	0.712043	0.742607
250	0.799548	0.783907	0.814195	0.727326	0.711693	0.742272
251	0.799548	0.783907	0.814195	0.726298	0.710643	0.741267
252	0.798756	0.78309	0.813428	0.725612	0.709943	0.740596
253	0.798359	0.782682	0.813044	0.724583	0.708892	0.73959
254	0.79717	0.781457	0.811893	0.72424	0.708541	0.739255
255	0.796377	0.78064	0.811125	0.72424	0.708541	0.739255
256	0.796377	0.78064	0.811125	0.723896	0.70819	0.738919
257	0.796377	0.78064	0.811125	0.723552	0.707839	0.738582
258	0.795582	0.779821	0.810355	0.722519	0.706785	0.737573
259	0.793595	0.777775	0.808431	0.721484	0.705728	0.736561
260	0.793198	0.777366	0.808046	0.720449	0.704672	0.735549
261	0.792402	0.776547	0.807275	0.720104	0.704319	0.735211
262	0.791208	0.775318	0.806119	0.719067	0.703261	0.734198
263	0.79081	0.774909	0.805733	0.717685	0.70185	0.732845
264	0.789615	0.773679	0.804575	0.716647	0.700791	0.73183
265	0.788421	0.77245	0.803417	0.716301	0.700438	0.731492
266	0.787624	0.771631	0.802645	0.715955	0.700085	0.731154
267	0.787624	0.771631	0.802645	0.713877	0.697965	0.72912
268	0.787225	0.77122	0.802258	0.712837	0.696904	0.728103
269	0.786427	0.770399	0.801484	0.71249	0.69655	0.727764
270	0.785628	0.769578	0.80071	0.7111	0.695132	0.726403
271	0.785229	0.769167	0.800323	0.710056	0.694067	0.725382
272	0.78483	0.768756	0.799936	0.710056	0.694067	0.725382
273				0.709708	0.693712	0.725041
274	0.78443	0.768345	0.799548	0.70901	0.693001	0.724359
275	0.783229	0.767111	0.798383	0.706568	0.690511	0.721968
276	0.782428	0.766286	0.797606	0.706219	0.690154	0.721626
277	0.782428	0.766286	0.797606	0.706219	0.690154	0.721626
278	0.782026	0.765874	0.797217	0.705519	0.689441	0.720941
279				0.704469	0.68837	0.719913
280	0.781224	0.765049	0.796438	0.702717	0.686585	0.718198
281	0.780422	0.764224	0.79566	0.702017	0.685871	0.717512
282	0.779619	0.763399	0.794881	0.700613	0.68444	0.716137
283	0.778013	0.761749	0.793323	0.69921	0.68301	0.714763
284	0.776808	0.760511	0.792153	0.698508	0.682295	0.714075
285	0.776407	0.760098	0.791763	0.698157	0.681937	0.713731
286	0.776005	0.759685	0.791373	0.697455	0.681222	0.713044
287	0.775201	0.758859	0.790592	0.6964	0.680148	0.71201
288	0.773992	0.757618	0.789419	0.6964	0.680148	0.71201
289	0.773187	0.75679	0.788637	0.695695	0.67943	0.71132
290	0.773187	0.75679	0.788637	0.694637	0.678351	0.710283
291	0.772784	0.756376	0.788245	0.694284	0.677992	0.709937
292	0.771574	0.755134	0.787071	0.693577	0.677272	0.709245
293	0.770364	0.753892	0.785896	0.69287	0.676552	0.708552
294	0.769557	0.753063	0.785111	0.692162	0.67583	0.707858
295				0.691453	0.675109	0.707163
296	0.76875	0.752235	0.784327	0.69039	0.674026	0.706121
297	0.767942	0.751406	0.783543	0.689326	0.672942	0.705078
298	0.767135	0.750577	0.782758	0.688616	0.672219	0.704382
299	0.766731	0.750163	0.782365	0.687905	0.671495	0.703685
300	0.765923	0.749334	0.78158	0.687905	0.671495	0.703685
301	0.764711	0.74809	0.780401	0.686836	0.670406	0.702637
302	0.764711	0.74809	0.780401	0.68541	0.668955	0.70124
303	0.764711	0.74809	0.780401	0.684697	0.668228	0.70054
304	0.763901	0.747259	0.779614	0.684697	0.668228	0.70054
305				0.683624	0.667136	0.699488
306				0.683266	0.666772	0.699138
307				0.682908	0.666408	0.698787
308	0.763901	0.747259	0.779614	0.682191	0.665677	0.698083
309	0.763496	0.746843	0.77922	0.681832	0.665312	0.697731
310	0.763089	0.746426	0.778825	0.681112	0.664578	0.697025
311	0.763089	0.746426	0.778825	0.681112	0.664578	0.697025
312				0.680751	0.664211	0.696671
313	0.762276	0.745592	0.778034	0.679305	0.66274	0.695254
314	0.762276	0.745592	0.778034	0.678944	0.662372	0.6949
315	0.761462	0.744757	0.777243	0.677857	0.661266	0.693835
316	0.761055	0.744339	0.776847	0.677133	0.660529	0.693124
317	0.760646	0.74392	0.77645	0.676045	0.659421	0.692057
318	0.760646	0.74392	0.77645	0.674957	0.658313	0.69099
319	0.760237	0.7435	0.776052	0.674593	0.657943	0.690633
320	0.759828	0.743081	0.775655	0.67423	0.657573	0.690277
321	0.75901	0.742242	0.774859	0.673502	0.656833	0.689563
322	0.758602	0.741823	0.774462	0.672773	0.656091	0.688848
323	0.758192	0.741403	0.774064	0.672773	0.656091	0.688848
324	0.757782	0.740982	0.773665	0.670946	0.654232	0.687056
325	0.756143	0.739301	0.772071	0.669849	0.653116	0.68598
326	0.754913	0.73804	0.770874	0.669116	0.65237	0.685261
327	0.754503	0.737619	0.770475	0.668381	0.651622	0.68454
328	0.754092	0.737198	0.770075	0.668013	0.651248	0.684179
329	0.753681	0.736777	0.769675	0.668013	0.651248	0.684179
330				0.667277	0.650498	0.683456
331	0.753681	0.736777	0.769675	0.666908	0.650123	0.683094
332	0.75327	0.736355	0.769275	0.666538	0.649747	0.682732
333	0.75327	0.736355	0.769275	0.666538	0.649747	0.682732
334	0.752447	0.735512	0.768475
335	0.752036	0.73509	0.768074	0.666168	0.64937	0.682369
336	0.751624	0.734668	0.767674	0.665428	0.648617	0.681642
337	0.749977	0.732981	0.766071	0.665428	0.648617	0.681642
338	0.749154	0.732137	0.765269	0.665056	0.648239	0.681278
339	0.749154	0.732137	0.765269	0.664685	0.647862	0.680914
340	0.749154	0.732137	0.765269	0.663943	0.647106	0.680186
341	0.748329	0.731291	0.764466	0.663571	0.646728	0.679821
342	0.747916	0.730868	0.764065	0.662828	0.645971	0.679092
343	0.747916	0.730868	0.764065	0.661711	0.644836	0.677996
344	0.747503	0.730446	0.763663	0.660594	0.643699	0.6769
345	0.746678	0.7296	0.762859	0.659848	0.64294	0.676168
346	0.746265	0.729177	0.762457	0.659475	0.642561	0.675802
347	0.745439	0.728331	0.761653	0.658728	0.641801	0.675069
348	0.744199	0.72706	0.760445	0.657606	0.64066	0.673967
349	0.743371	0.726213	0.759639	0.656857	0.639898	0.673233
350	0.742543	0.725365	0.758832	0.655734	0.638757	0.672131
351	0.742129	0.724941	0.758429	0.654985	0.637995	0.671395
352	0.740887	0.723669	0.757219
353	0.740472	0.723245	0.756815	0.653861	0.636852	0.670292
354	0.740472	0.723245	0.756815	0.653486	0.636471	0.669924
355	0.740472	0.723245	0.756815	0.653111	0.63609	0.669555
356	0.740472	0.723245	0.756815	0.651235	0.634183	0.667713
357	0.739641	0.722393	0.756005	0.649735	0.632658	0.66624
358				0.64936	0.632276	0.665871
359	0.739224	0.721967	0.755599	0.648983	0.631894	0.665502
360				0.648607	0.631511	0.665132
361	0.738808	0.72154	0.755193	0.647099	0.629979	0.663651
362	0.738391	0.721113	0.754787	0.646346	0.629214	0.662911
363	0.737974	0.720687	0.75438	0.645969	0.628831	0.662541
364	0.737138	0.719831	0.753566	0.645592	0.628448	0.66217
365	0.736721	0.719404	0.753159	0.645592	0.628448	0.66217
366	0.736721	0.719404	0.753159	0.644458	0.627296	0.661056
367				0.644079	0.626911	0.660685
368	0.736721	0.719404	0.753159	0.643323	0.626142	0.659941
369	0.735883	0.718547	0.752343	0.641431	0.62422	0.658082
370	0.735465	0.718118	0.751936	0.639917	0.622683	0.656594
371	0.734627	0.71726	0.751119	0.63916	0.621914	0.65585
372	0.734627	0.71726	0.751119	0.638403	0.621145	0.655106
373	0.733368	0.715972	0.749892	0.638024	0.62076	0.654733
374	0.732529	0.715113	0.749074	0.637644	0.620375	0.65436
375	0.732109	0.714684	0.748665	0.636886	0.619605	0.653614
376	0.73169	0.714255	0.748256	0.636886	0.619605	0.653614
377	0.73169	0.714255	0.748256	0.636506	0.619219	0.653241
378	0.730849	0.713395	0.747437	0.635745	0.618447	0.652493
379	0.730009	0.712535	0.746617	0.635745	0.618447	0.652493
380	0.729588	0.712105	0.746207	0.634603	0.617287	0.65137
381	0.728747	0.711244	0.745387	0.634222	0.6169	0.650996
382	0.727906	0.710384	0.744567	0.634222	0.6169	0.650996
383	0.726644	0.709093	0.743336	0.632695	0.61535	0.649494
384	0.72496	0.707371	0.741693	0.631931	0.614574	0.648743
385	0.724539	0.706941	0.741282	0.631166	0.613798	0.647991
386	0.724118	0.70651	0.740871	0.631166	0.613798	0.647991
387	0.723275	0.705649	0.740049	0.630783	0.613409	0.647614
388	0.722433	0.704787	0.739227	0.630016	0.612631	0.64686
389	0.72159	0.703926	0.738404	0.629248	0.611851	0.646105
390	0.720748	0.703065	0.737582	0.628479	0.61107	0.645349
391				0.628094	0.61068	0.64497
392	0.720326	0.702635	0.737171	0.627709	0.610289	0.644592
393	0.719905	0.702204	0.736759	0.626938	0.609507	0.643834
394	0.719905	0.702204	0.736759	0.626552	0.609115	0.643454
395				0.626166	0.608723	0.643074
396	0.719483	0.701773	0.736347	0.626166	0.608723	0.643074
397	0.719061	0.701342	0.735935	0.625779	0.60833	0.642693
398				0.625392	0.607937	0.642313
399	0.718639	0.70091	0.735523	0.625392	0.607937	0.642313
400	0.718217	0.700479	0.735111	0.625392	0.607937	0.642313
401	0.717372	0.699616	0.734286	0.623836	0.606358	0.640783
402	0.716104	0.69832	0.733048	0.623447	0.605963	0.6404
403				0.623058	0.605568	0.640017
404	0.714413	0.696593	0.731396	0.622668	0.605172	0.639634
405				0.622278	0.604777	0.639251
406	0.713145	0.695298	0.730158	0.621499	0.603986	0.638484
407	0.712721	0.694866	0.729744	0.621499	0.603986	0.638484
408	0.712298	0.694433	0.72933	0.621108	0.603589	0.6381
409	0.711874	0.694	0.728916	0.620718	0.603193	0.637716
410	0.711449	0.693567	0.728501	0.619154	0.601606	0.636178
411				0.618763	0.601209	0.635793
412	0.711449	0.693567	0.728501	0.617981	0.600416	0.635024
413	0.710599	0.692699	0.727671	0.61759	0.600019	0.634639
414	0.710174	0.692265	0.727256	0.617198	0.599622	0.634253
415	0.709749	0.691831	0.72684	0.616806	0.599224	0.633868
416	0.708473	0.690528	0.725593	0.616413	0.598826	0.633482
417	0.708473	0.690528	0.725593	0.616413	0.598826	0.633482
418				0.616021	0.598427	0.633095
419	0.708048	0.690094	0.725178	0.615628	0.598029	0.632709
420	0.707622	0.689659	0.724762	0.615628	0.598029	0.632709
421	0.707622	0.689659	0.724762	0.614448	0.596831	0.631547
422				0.614448	0.596831	0.631547
423	0.706771	0.68879	0.72393	0.614053	0.596431	0.63116
424				0.613659	0.596032	0.630772
425	0.706344	0.688355	0.723513	0.613659	0.596032	0.630772
426	0.706344	0.688355	0.723513	0.613264	0.595631	0.630383
427	0.705917	0.68792	0.723096	0.612869	0.59523	0.629995
428				0.612869	0.59523	0.629995
429	0.70549	0.687483	0.722678
430	0.70549	0.687483	0.722678	0.612079	0.594429	0.629217
431				0.612079	0.594429	0.629217
432				0.612079	0.594429	0.629217
433	0.70549	0.687483	0.722678	0.611287	0.593625	0.628438
434	0.705062	0.687046	0.72226	0.610097	0.592418	0.627267
435	0.705062	0.687046	0.72226	0.6097	0.592015	0.626876
436	0.703774	0.685731	0.721001	0.608905	0.591209	0.626094
437	0.703344	0.685293	0.720581	0.608905	0.591209	0.626094
438	0.702915	0.684855	0.720161	0.608508	0.590806	0.625703
439				0.608109	0.590402	0.625311
440				0.607711	0.589998	0.624919
441	0.702055	0.683977	0.719321	0.607711	0.589998	0.624919
442				0.606914	0.58919	0.624134
443	0.700335	0.682222	0.717639	0.606116	0.58838	0.623349
444				0.604518	0.58676	0.621776
445	0.699905	0.681784	0.717219	0.604118	0.586354	0.621383
446	0.698616	0.680468	0.715958	0.603319	0.585544	0.620595
447	0.698186	0.680029	0.715537	0.603319	0.585544	0.620595
448	0.698186	0.680029	0.715537	0.602919	0.585138	0.620202
449				0.602117	0.584326	0.619413
450				0.601716	0.583919	0.619018
451	0.698186	0.680029	0.715537	0.601716	0.583919	0.619018
452	0.696894	0.678711	0.714274	0.600913	0.583104	0.618227
453	0.696463	0.678272	0.713852	0.600109	0.582289	0.617435
454				0.599706	0.581881	0.617039
455	0.696463	0.678272	0.713852	0.599706	0.581881	0.617039
456	0.696463	0.678272	0.713852	0.599303	0.581472	0.616642
457	0.696031	0.677831	0.71343	0.598899	0.581063	0.616245
458	0.696031	0.677831	0.71343	0.598495	0.580653	0.615846
459	0.696031	0.677831	0.71343	0.598495	0.580653	0.615846
460				0.598089	0.580242	0.615447
461	0.695598	0.67739	0.713007	0.598089	0.580242	0.615447
462				0.597278	0.57942	0.614649
463				0.596466	0.578596	0.613849
464	0.695166	0.676949	0.712584	0.596059	0.578183	0.613449
465	0.694299	0.676065	0.711737	0.595245	0.577358	0.612648
466				0.594839	0.576946	0.612247
467	0.694299	0.676065	0.711737	0.594432	0.576533	0.611846
468	0.693866	0.675623	0.711313	0.594025	0.576121	0.611446
469				0.592802	0.574882	0.610242
470	0.693433	0.675181	0.710889	0.591986	0.574055	0.609438
471	0.692999	0.674739	0.710465	0.59117	0.573227	0.608634
472	0.692566	0.674297	0.710041	0.589535	0.57157	0.607024
473	0.692132	0.673855	0.709616	0.589535	0.57157	0.607024
474	0.691264	0.67297	0.708767	0.588714	0.570738	0.606216
475	0.69083	0.672527	0.708342	0.587894	0.569907	0.605407
477	0.690395	0.672084	0.707917	0.587483	0.569491	0.605003
478	0.68996	0.67164	0.707491	0.587073	0.569075	0.604599
479	0.689525	0.671196	0.707065	0.586663	0.56866	0.604195
480	0.689089	0.670752	0.706639	0.585841	0.567827	0.603386
481	0.689089	0.670752	0.706639	0.585841	0.567827	0.603386
482				0.58543	0.56741	0.60298
483	0.688218	0.669864	0.705786	0.584195	0.56616	0.601764
484	0.688218	0.669864	0.705786	0.583784	0.565743	0.601359
485				0.583372	0.565326	0.600953
486				0.58296	0.564908	0.600547
487	0.687343	0.668971	0.70493	0.582548	0.564491	0.600141
488	0.687343	0.668971	0.70493	0.582548	0.564491	0.600141
489	0.686905	0.668525	0.704502	0.582548	0.564491	0.600141
490				0.582548	0.564491	0.600141
491	0.686905	0.668525	0.704502	0.581305	0.563232	0.598916
492	0.686467	0.668078	0.704073	0.580476	0.562392	0.598099
493	0.68559	0.667185	0.703215
494	0.684713	0.66629	0.702357	0.580061	0.561972	0.597691
495				0.579646	0.561551	0.597282
496	0.684274	0.665842	0.701927	0.578401	0.560291	0.596055
497				0.577986	0.55987	0.595646
498	0.683395	0.664947	0.701067	0.57757	0.559449	0.595236
499	0.682955	0.664499	0.700637	0.576737	0.558605	0.594415
500				0.576737	0.558605	0.594415
501				0.576737	0.558605	0.594415
502	0.682075	0.663601	0.699775	0.575486	0.557338	0.593182
503	0.681634	0.663152	0.699344	0.574234	0.556071	0.591948
504	0.680754	0.662255	0.698482	0.573816	0.555648	0.591536
505				0.572564	0.554379	0.590301
506	0.680754	0.662255	0.698482	0.572146	0.553956	0.589889
507	0.680313	0.661806	0.69805	0.571727	0.553533	0.589477
508	0.679872	0.661356	0.697618	0.570891	0.552686	0.588652
510	0.679872	0.661356	0.697618	0.569636	0.551416	0.587415
511	0.67899	0.660457	0.696755
512				0.569218	0.550992	0.587002
513	0.678106	0.659557	0.695889	0.568798	0.550568	0.586588
514	0.678106	0.659557	0.695889	0.568379	0.550143	0.586175
515	0.677221	0.658655	0.695023	0.567959	0.549718	0.585761
517	0.676336	0.657754	0.694156
518	0.675008	0.656401	0.692856	0.567959	0.549718	0.585761
519	0.675008	0.656401	0.692856	0.567118	0.548867	0.584932
520				0.567118	0.548867	0.584932
521	0.675008	0.656401	0.692856	0.566697	0.548441	0.584517
522	0.674565	0.655949	0.692422
523	0.674122	0.655498	0.691988	0.566276	0.548015	0.584102
524	0.672792	0.654144	0.690685	0.565855	0.547589	0.583686
525	0.672349	0.653692	0.690251	0.565855	0.547589	0.583686
526	0.672349	0.653692	0.690251	0.565433	0.547162	0.58327
527	0.671461	0.652788	0.689382	0.565433	0.547162	0.58327
528				0.565433	0.547162	0.58327
529	0.671018	0.652337	0.688947	0.564166	0.545879	0.58202
530				0.56332	0.545024	0.581186
531	0.671018	0.652337	0.688947	0.562898	0.544596	0.580769
533				0.562475	0.544168	0.580352
534	0.671018	0.652337	0.688947	0.562051	0.54374	0.579935
535	0.670573	0.651884	0.688511	0.561628	0.543311	0.579517
536				0.561628	0.543311	0.579517
537				0.561204	0.542882	0.579098
538				0.560355	0.542024	0.578261
539				0.560355	0.542024	0.578261
540	0.670129	0.651431	0.688076	0.560355	0.542024	0.578261
541	0.669684	0.650978	0.68764	0.559505	0.541163	0.577423
542	0.669684	0.650978	0.68764	0.559505	0.541163	0.577423
543	0.669237	0.650524	0.687203	0.559079	0.540732	0.577002
544				0.559079	0.540732	0.577002
545	0.668791	0.65007	0.686765	0.558223	0.539867	0.576158
546	0.668345	0.649615	0.686328	0.558223	0.539867	0.576158
547	0.667898	0.64916	0.68589	0.557795	0.539433	0.575735
548	0.667003	0.648249	0.685014	0.557795	0.539433	0.575735
549	0.666556	0.647793	0.684575	0.557365	0.538998	0.575312
550	0.666556	0.647793	0.684575	0.556506	0.538128	0.574464
551	0.665212	0.646425	0.683258
552	0.665212	0.646425	0.683258	0.556506	0.538128	0.574464
553	0.664315	0.645512	0.682379	0.556506	0.538128	0.574464
554	0.663866	0.645055	0.681939	0.555644	0.537256	0.573614
555	0.663418	0.644599	0.6815	0.555644	0.537256	0.573614
556	0.662969	0.644142	0.68106	0.554345	0.535942	0.572334
557	0.662969	0.644142	0.68106	0.553047	0.534629	0.571053
558	0.66252	0.643685	0.68062
559				0.552181	0.533752	0.570199
560	0.66207	0.643227	0.680179	0.550881	0.532437	0.568916
561	0.66207	0.643227	0.680179	0.550447	0.531998	0.568488
562	0.661621	0.64277	0.679738	0.550013	0.531559	0.56806
563	0.66117	0.642311	0.679297	0.550013	0.531559	0.56806
564				0.549578	0.531119	0.567631
565	0.66117	0.642311	0.679297	0.548708	0.530239	0.566772
566	0.66072	0.641853	0.678855
567	0.660269	0.641394	0.678413	0.547402	0.528918	0.565483
568	0.660269	0.641394	0.678413
569	0.659817	0.640934	0.67797	0.546094	0.527595	0.564193
570	0.659365	0.640474	0.677527	0.545658	0.527154	0.563763
571	0.658913	0.640014	0.677084	0.544787	0.526273	0.562902
572	0.658913	0.640014	0.677084
574	0.657102	0.638171	0.675308	0.543915	0.525392	0.562042
575	0.656649	0.63771	0.674864	0.543479	0.524951	0.561612
576	0.655743	0.636788	0.673976
577	0.655289	0.636327	0.673531	0.543043	0.52451	0.561181
578	0.653928	0.634942	0.672196	0.542606	0.524069	0.56075
579	0.653928	0.634942	0.672196	0.542606	0.524069	0.56075
581	0.653473	0.634479	0.67175	0.542169	0.523627	0.560319
582	0.653473	0.634479	0.67175
583	0.652562	0.633552	0.670857	0.541294	0.522742	0.559455
584	0.652106	0.633088	0.670409	0.539981	0.521415	0.558158
585	0.65165	0.632624	0.669962	0.539544	0.520973	0.557726
586				0.539105	0.52053	0.557294
587	0.650737	0.631695	0.669066	0.538229	0.519644	0.556428
588	0.65028	0.63123	0.668618	0.537791	0.519201	0.555995
589	0.649823	0.630765	0.66817	0.537352	0.518757	0.555562
590				0.536474	0.51787	0.554694
591	0.649823	0.630765	0.66817	0.536034	0.517426	0.554261
592	0.649365	0.6303	0.667721	0.535595	0.516982	0.553827
593	0.648908	0.629835	0.667273
595	0.64845	0.62937	0.666824	0.535155	0.516538	0.553393
596	0.64845	0.62937	0.666824	0.534715	0.516093	0.552958
597	0.647992	0.628904	0.666374	0.534274	0.515647	0.552522
598	0.647535	0.628438	0.665925	0.533833	0.515202	0.552086
599	0.647535	0.628438	0.665925	0.533391	0.514755	0.55165
600	0.647076	0.627972	0.665475	0.532508	0.513862	0.550777
601				0.531624	0.51297	0.549904
602	0.647076	0.627972	0.665475	0.531181	0.512523	0.549467
603				0.530739	0.512076	0.54903
605	0.646616	0.627504	0.665024	0.530296	0.511629	0.548593
606	0.646156	0.627037	0.664573
607	0.645237	0.626102	0.663671	0.529854	0.511182	0.548156
608	0.644777	0.625635	0.66322	0.529854	0.511182	0.548156
609	0.644317	0.625167	0.662769	0.528968	0.510287	0.54728
610	0.643396	0.62423	0.661865	0.528968	0.510287	0.54728
611	0.642474	0.623293	0.66096	0.527193	0.508494	0.545526
612	0.642013	0.622824	0.660508
614				0.526749	0.508045	0.545087
615				0.526749	0.508045	0.545087
617	0.641553	0.622356	0.660056	0.525857	0.507145	0.544207
618	0.641091	0.621887	0.659603	0.525857	0.507145	0.544207
619	0.641091	0.621887	0.659603	0.525411	0.506694	0.543766
620	0.640628	0.621416	0.659149	0.524965	0.506243	0.543325
621				0.524071	0.505341	0.542442
622				0.523624	0.50489	0.542
623				0.523177	0.504438	0.541558
624				0.521836	0.503084	0.540232
625	0.640166	0.620946	0.658694	0.521388	0.502632	0.53979
626	0.639703	0.620475	0.65824	0.520941	0.502181	0.539348
627	0.63924	0.620005	0.657786	0.520046	0.501277	0.538463
628	0.638777	0.619534	0.657331	0.519598	0.500825	0.538021
629				0.51915	0.500373	0.537578
630	0.638313	0.619063	0.656877	0.518702	0.499921	0.537135
632	0.63785	0.618592	0.656422	0.517806	0.499016	0.536249
633	0.636923	0.61765	0.655512
635	0.635996	0.616708	0.654601
636	0.635532	0.616237	0.654146	0.517806	0.499016	0.536249
637	0.634605	0.615295	0.653236
638	0.634142	0.614824	0.652781	0.517806	0.499016	0.536249
639				0.517357	0.498563	0.535805
640				0.516907	0.498109	0.53536
641	0.633215	0.613882	0.65187
642	0.632288	0.612941	0.65096	0.516907	0.498109	0.53536
643	0.631824	0.612469	0.650504	0.516907	0.498109	0.53536
644	0.631359	0.611998	0.650048	0.516907	0.498109	0.53536
645	0.631359	0.611998	0.650048	0.516907	0.498109	0.53536
646				0.516003	0.497196	0.534466
647	0.631359	0.611998	0.650048	0.51555	0.496739	0.534019
648	0.630894	0.611526	0.649591
649	0.630429	0.611052	0.649134	0.51555	0.496739	0.534019
650	0.629497	0.610106	0.648218	0.51555	0.496739	0.534019
651	0.629497	0.610106	0.648218	0.514189	0.495365	0.532673
652	0.628563	0.609157	0.647301	0.513734	0.494906	0.532223
653	0.627629	0.608209	0.646383
654	0.627629	0.608209	0.646383	0.51328	0.494447	0.531774
655	0.627629	0.608209	0.646383	0.512825	0.493988	0.531324
656	0.626693	0.607259	0.645464	0.51237	0.493529	0.530875
657				0.511916	0.49307	0.530425
658	0.626693	0.607259	0.645464	0.511916	0.49307	0.530425
659	0.625288	0.605832	0.644084	0.511916	0.49307	0.530425
660	0.62482	0.605356	0.643624	0.511916	0.49307	0.530425
661	0.624351	0.60488	0.643163	0.511916	0.49307	0.530425
662	0.624351	0.60488	0.643163
663				0.511459	0.492609	0.529973
664	0.624351	0.60488	0.643163
665	0.624351	0.60488	0.643163
666	0.623879	0.604401	0.642699	0.511002	0.492147	0.529522
667	0.622936	0.603443	0.641773	0.510544	0.491685	0.529069
668	0.622464	0.602965	0.641309	0.509627	0.49076	0.528163
669				0.509169	0.490297	0.52771
670				0.509169	0.490297	0.52771
671	0.621993	0.602486	0.640846	0.509169	0.490297	0.52771
672				0.50871	0.489834	0.527256
673	0.621521	0.602007	0.640382	0.50825	0.48937	0.526801
674	0.621049	0.601527	0.639918	0.507327	0.488439	0.525889
675	0.620103	0.600568	0.638989	0.505944	0.487042	0.524521
676				0.505944	0.487042	0.524521
677	0.619631	0.600088	0.638525	0.505019	0.486109	0.523606
678	0.619158	0.599608	0.63806	0.504556	0.485642	0.523149
680	0.618686	0.599128	0.637596
682				0.504556	0.485642	0.523149
683				0.504093	0.485174	0.522691
684	0.618212	0.598647	0.63713	0.50363	0.484707	0.522233
685	0.618212	0.598647	0.63713
686	0.617737	0.598166	0.636664	0.502702	0.483771	0.521316
687	0.617263	0.597684	0.636198	0.501774	0.482834	0.520397
688	0.617263	0.597684	0.636198
689	0.616313	0.59672	0.635264	0.501308	0.482364	0.519937
690	0.615838	0.596238	0.634797
691	0.614889	0.595275	0.633864
692	0.614414	0.594793	0.633397	0.500843	0.481895	0.519477
694	0.614414	0.594793	0.633397
695				0.500843	0.481895	0.519477
696	0.613939	0.59431	0.63293	0.500376	0.481424	0.519015
697				0.500376	0.481424	0.519015
698	0.613939	0.59431	0.63293	0.499908	0.480952	0.518553
699	0.613462	0.593827	0.632462	0.499908	0.480952	0.518553
700				0.499908	0.480952	0.518553
701	0.612986	0.593344	0.631993	0.49944	0.480478	0.518089
703	0.612986	0.593344	0.631993	0.498971	0.480005	0.517625
704				0.498501	0.479531	0.517161
705	0.612986	0.593344	0.631993	0.498031	0.479057	0.516696
706	0.612508	0.592859	0.631524	0.497561	0.478583	0.516231
707	0.612508	0.592859	0.631524	0.496152	0.477161	0.514837
708	0.611551	0.591887	0.630582	0.495211	0.476212	0.513907
709	0.611551	0.591887	0.630582	0.495211	0.476212	0.513907
710	0.611071	0.591401	0.630111	0.495211	0.476212	0.513907
711	0.610592	0.590914	0.629639	0.494739	0.475735	0.51344
713	0.610112	0.590427	0.629168	0.494266	0.475258	0.512972
714				0.493793	0.474781	0.512505
715	0.608672	0.588966	0.627752	0.493319	0.474303	0.512036
716				0.492373	0.473348	0.5111
717	0.608191	0.588478	0.627279
718	0.60771	0.587989	0.626806	0.492373	0.473348	0.5111
719	0.607228	0.587501	0.626332	0.491425	0.472392	0.510162
720	0.607228	0.587501	0.626332	0.491425	0.472392	0.510162
721	0.607228	0.587501	0.626332	0.490474	0.471433	0.509222
722	0.607228	0.587501	0.626332	0.489046	0.469992	0.507809
723	0.606745	0.587011	0.625857	0.488093	0.469031	0.506866
724	0.606745	0.587011	0.625857	0.487617	0.468551	0.506395
725	0.606262	0.58652	0.625382
726	0.605777	0.586029	0.624906
727	0.605777	0.586029	0.624906	0.487141	0.468071	0.505924
729				0.487141	0.468071	0.505924
730	0.605777	0.586029	0.624906	0.486664	0.46759	0.505452
731	0.605291	0.585535	0.624428	0.486664	0.46759	0.505452
732	0.605291	0.585535	0.624428	0.485709	0.466627	0.504507
733	0.604804	0.585041	0.623949
734	0.604804	0.585041	0.623949	0.485709	0.466627	0.504507
735	0.604317	0.584547	0.62347
736				0.48523	0.466144	0.504033
737	0.603829	0.584052	0.62299	0.484273	0.465179	0.503086
739	0.603341	0.583557	0.622511
740	0.603341	0.583557	0.622511	0.484273	0.465179	0.503086
741	0.602365	0.582566	0.621551
742	0.601877	0.582071	0.621071	0.483314	0.464212	0.502137
743	0.601389	0.581576	0.620591	0.482834	0.463728	0.501662
745				0.481873	0.462759	0.500711
747	0.601389	0.581576	0.620591	0.481393	0.462275	0.500236
749	0.600411	0.580583	0.619629	0.480912	0.46179	0.49976
750	0.599922	0.580087	0.619148	0.47995	0.460821	0.498807
751	0.599432	0.579591	0.618667	0.47995	0.460821	0.498807
752	0.599432	0.579591	0.618667	0.47995	0.460821	0.498807
753				0.478983	0.459846	0.497851
754	0.598942	0.579093	0.618184
756	0.598942	0.579093	0.618184	0.4785	0.459359	0.497372
757	0.598451	0.578595	0.617701
758	0.597958	0.578095	0.617217	0.477533	0.458385	0.496415
759	0.596973	0.577096	0.616248	0.477533	0.458385	0.496415
760	0.596973	0.577096	0.616248	0.476079	0.456919	0.494975
761				0.476079	0.456919	0.494975
763	0.59648	0.576596	0.615764	0.475594	0.45643	0.494495
764				0.475107	0.455939	0.494014
766	0.595	0.575094	0.614308	0.473649	0.454469	0.492569
767	0.594506	0.574593	0.613822
768	0.594013	0.574093	0.613336	0.473162	0.453979	0.492088
769	0.593518	0.573591	0.61285
771				0.472676	0.453489	0.491606
772				0.472189	0.452999	0.491124
773				0.472189	0.452999	0.491124
774	0.593518	0.573591	0.61285	0.472189	0.452999	0.491124
775	0.593518	0.573591	0.61285	0.4717	0.452506	0.49064
776				0.471212	0.452013	0.490156
777	0.593518	0.573591	0.61285
778				0.470722	0.45152	0.489671
779	0.593518	0.573591	0.61285
780	0.593518	0.573591	0.61285	0.470232	0.451027	0.489186
781	0.59302	0.573085	0.61236	0.470232	0.451027	0.489186
782	0.59252	0.572579	0.611869	0.469742	0.450533	0.488701
783	0.592021	0.572073	0.611378	0.469742	0.450533	0.488701
784				0.469249	0.450035	0.488212
785	0.592021	0.572073	0.611378	0.468755	0.449538	0.487723
786	0.592021	0.572073	0.611378	0.468261	0.44904	0.487234
787				0.467766	0.448541	0.486745
788	0.59152	0.571564	0.610886	0.466777	0.447545	0.485766
789	0.59102	0.571056	0.610393	0.466283	0.447047	0.485276
790				0.465787	0.446547	0.484785
791	0.590017	0.570039	0.609407
792	0.590017	0.570039	0.609407	0.464796	0.445549	0.483804
793	0.590017	0.570039	0.609407	0.464796	0.445549	0.483804
794	0.590017	0.570039	0.609407	0.464299	0.445048	0.483311
795				0.463802	0.444547	0.482819
796				0.463802	0.444547	0.482819
797	0.589514	0.569528	0.608912	0.463305	0.444046	0.482326
798	0.589514	0.569528	0.608912	0.462807	0.443544	0.481834
799	0.589009	0.569017	0.608416	0.462807	0.443544	0.481834
800	0.588504	0.568504	0.60792	0.462308	0.443041	0.481339
801	0.588504	0.568504	0.60792	0.461808	0.442538	0.480845
803	0.588504	0.568504	0.60792	0.461808	0.442538	0.480845
805	0.587999	0.567991	0.607423	0.461808	0.442538	0.480845
806	0.587999	0.567991	0.607423	0.461808	0.442538	0.480845
807	0.587999	0.567991	0.607423	0.461808	0.442538	0.480845
808				0.460803	0.441526	0.47985
809	0.587492	0.567478	0.606925	0.459797	0.440512	0.478853
810				0.45879	0.439497	0.477856
811	0.586479	0.566449	0.605928	0.45879	0.439497	0.477856
812	0.586479	0.566449	0.605928	0.458286	0.438989	0.477357
813	0.585971	0.565934	0.605429	0.457782	0.438481	0.476857
815				0.457782	0.438481	0.476857
816	0.584957	0.564905	0.604431	0.457277	0.437973	0.476357
817	0.584449	0.56439	0.603932	0.457277	0.437973	0.476357
818	0.583941	0.563875	0.603432	0.456771	0.437463	0.475856
819	0.583433	0.56336	0.602933
820	0.583433	0.56336	0.602933	0.455252	0.435933	0.474352
821				0.455252	0.435933	0.474352
822				0.454237	0.43491	0.473346
823	0.582417	0.562329	0.601933
824	0.582417	0.562329	0.601933	0.454237	0.43491	0.473346
826	0.581907	0.561811	0.601432	0.452711	0.433373	0.471835
827	0.581396	0.561294	0.600929	0.451694	0.432349	0.470827
828	0.580885	0.560774	0.600426	0.450676	0.431324	0.469819
829	0.580372	0.560255	0.599922	0.450676	0.431324	0.469819
830	0.579348	0.559216	0.598915
834	0.578836	0.558696	0.598411	0.450166	0.430811	0.469314
835	0.578323	0.558177	0.597907
836	0.578323	0.558177	0.597907	0.449147	0.429784	0.468304
837	0.577296	0.557135	0.596896
838	0.575754	0.555571	0.595379	0.449147	0.429784	0.468304
839	0.575754	0.555571	0.595379	0.448636	0.42927	0.467798
840	0.575239	0.555049	0.594872
841	0.574724	0.554526	0.594365	0.448636	0.42927	0.467798
842	0.573693	0.553481	0.593351	0.448125	0.428756	0.467291
843	0.573177	0.552958	0.592843	0.447102	0.427726	0.466277
844	0.572145	0.551912	0.591827	0.447102	0.427726	0.466277
846				0.44659	0.42721	0.465769
847	0.571113	0.550866	0.590812	0.44659	0.42721	0.465769
849	0.571113	0.550866	0.590812	0.44659	0.42721	0.465769
851	0.571113	0.550866	0.590812
852	0.570078	0.549817	0.589792
853	0.570078	0.549817	0.589792	0.44659	0.42721	0.465769
854	0.569559	0.549291	0.589282
855	0.569559	0.549291	0.589282	0.44659	0.42721	0.465769
856	0.569559	0.549291	0.589282
857	0.56904	0.548765	0.588771
858	0.56852	0.548238	0.588259
859	0.568	0.547711	0.587748
861	0.567481	0.547185	0.587236	0.446073	0.426689	0.465257
862	0.56696	0.546657	0.586724	0.446073	0.426689	0.465257
863	0.56644	0.54613	0.586212
864	0.56644	0.54613	0.586212
865	0.56644	0.54613	0.586212	0.445555	0.426167	0.464744
866				0.445037	0.425646	0.464231
867	0.565396	0.545072	0.585184	0.444518	0.425124	0.463718
869	0.564874	0.544543	0.58467	0.444	0.424602	0.463204
870	0.564874	0.544543	0.58467	0.443481	0.424079	0.46269
871				0.442962	0.423557	0.462176
872	0.563829	0.543484	0.583641
874	0.562783	0.542424	0.582611	0.441404	0.421989	0.460632
876	0.562783	0.542424	0.582611	0.440885	0.421466	0.460117
879				0.440885	0.421466	0.460117
880	0.562259	0.541893	0.582095
881	0.561735	0.541362	0.581579	0.440885	0.421466	0.460117
882				0.440885	0.421466	0.460117
883	0.561735	0.541362	0.581579
884	0.56121	0.54083	0.581062
886	0.560684	0.540298	0.580545
887				0.439842	0.420415	0.459083
888	0.560159	0.539765	0.580027	0.43932	0.41989	0.458566
889				0.438798	0.419365	0.458049
890	0.560159	0.539765	0.580027	0.438798	0.419365	0.458049
891	0.560159	0.539765	0.580027	0.438798	0.419365	0.458049
892	0.560159	0.539765	0.580027	0.438275	0.418839	0.457531
893				0.437752	0.418312	0.457012
894	0.559632	0.539231	0.579508	0.437752	0.418312	0.457012
895	0.558578	0.538164	0.57847	0.437227	0.417784	0.456492
896	0.558578	0.538164	0.57847	0.437227	0.417784	0.456492
898	0.558578	0.538164	0.57847	0.4367	0.417253	0.45597
899				0.4367	0.417253	0.45597
901	0.55805	0.537629	0.577951	0.436172	0.416721	0.455446
903	0.557522	0.537094	0.577431
904	0.557522	0.537094	0.577431	0.435643	0.416189	0.454922
905				0.435114	0.415656	0.454398
907	0.557522	0.537094	0.577431	0.435114	0.415656	0.454398
908				0.434584	0.415122	0.453873
909				0.434584	0.415122	0.453873
911				0.434584	0.415122	0.453873
912	0.557522	0.537094	0.577431
913				0.434584	0.415122	0.453873
914	0.556992	0.536558	0.576909
916	0.556463	0.536021	0.576388	0.434584	0.415122	0.453873
917	0.555933	0.535485	0.575866	0.434584	0.415122	0.453873
918	0.555933	0.535485	0.575866	0.434584	0.415122	0.453873
919	0.555933	0.535485	0.575866	0.434049	0.414583	0.453342
920	0.555933	0.535485	0.575866
921				0.433513	0.414044	0.452812
922				0.433513	0.414044	0.452812
923	0.555933	0.535485	0.575866	0.43244	0.412963	0.451749
924	0.555402	0.534947	0.575343	0.43244	0.412963	0.451749
925	0.555402	0.534947	0.575343	0.431901	0.41242	0.451215
926				0.431362	0.411877	0.450681
927	0.554869	0.534407	0.574819	0.430823	0.411334	0.450147
928	0.554869	0.534407	0.574819	0.430282	0.41079	0.449612
929	0.554336	0.533867	0.574293	0.430282	0.41079	0.449612
930				0.429739	0.410243	0.449074
932	0.553268	0.532785	0.573241	0.429739	0.410243	0.449074
933	0.552734	0.532244	0.572715	0.429739	0.410243	0.449074
934	0.552734	0.532244	0.572715	0.429739	0.410243	0.449074
936	0.552199	0.531702	0.572189	0.429193	0.409692	0.448533
937	0.551664	0.53116	0.571662
938				0.428647	0.409142	0.447993
939				0.428101	0.408592	0.447452
940				0.428101	0.408592	0.447452
941	0.551664	0.53116	0.571662	0.427007	0.407491	0.446369
942				0.42646	0.40694	0.445827
943	0.551127	0.530616	0.571133	0.425914	0.406389	0.445286
944	0.550052	0.529527	0.570074
945	0.549514	0.528982	0.569544	0.425367	0.405839	0.444744
946	0.549514	0.528982	0.569544	0.42482	0.405288	0.444203
947				0.424273	0.404737	0.44366
948				0.424273	0.404737	0.44366
949	0.548437	0.527892	0.568484	0.424273	0.404737	0.44366
950				0.424273	0.404737	0.44366
951	0.547361	0.526802	0.567424	0.424273	0.404737	0.44366
952				0.424273	0.404737	0.44366
953	0.546822	0.526256	0.566893	0.424273	0.404737	0.44366
954	0.546822	0.526256	0.566893
955	0.546283	0.52571	0.566362
957	0.545743	0.525163	0.56583
958	0.545743	0.525163	0.56583
960	0.545743	0.525163	0.56583
961	0.545202	0.524615	0.565297
962	0.545202	0.524615	0.565297
963	0.544116	0.523515	0.564227	0.42372	0.404181	0.443113
965	0.543573	0.522965	0.563692
966	0.543573	0.522965	0.563692	0.423168	0.403624	0.442566
967	0.543573	0.522965	0.563692
968				0.422615	0.403068	0.442019
969	0.543028	0.522414	0.563155	0.421509	0.401954	0.440923
970				0.421509	0.401954	0.440923
972				0.421509	0.401954	0.440923
974	0.542483	0.521862	0.562618
975	0.541391	0.520756	0.561543
976	0.541391	0.520756	0.561543
977	0.541391	0.520756	0.561543	0.420955	0.401395	0.440374
979	0.541391	0.520756	0.561543
980	0.540843	0.520201	0.561003	0.419845	0.400278	0.439275
981	0.540294	0.519645	0.560462	0.419291	0.39972	0.438726
983	0.539744	0.519088	0.55992
985	0.539194	0.518531	0.559378
986	0.53754	0.516856	0.557749	0.419291	0.39972	0.438726
988	0.536435	0.515737	0.55666	0.419291	0.39972	0.438726
989	0.536435	0.515737	0.55666	0.418733	0.399158	0.438173
990				0.418175	0.398596	0.43762
991				0.417616	0.398033	0.437066
993	0.535881	0.515177	0.556115
994	0.535328	0.514616	0.55557
996				0.416498	0.396907	0.435959
997	0.534774	0.514056	0.555024
998	0.534774	0.514056	0.555024
1000				0.416498	0.396907	0.435959
1001				0.416498	0.396907	0.435959
1002	0.533666	0.512933	0.553932	0.415936	0.396341	0.435402
1003	0.533666	0.512933	0.553932	0.415373	0.395775	0.434845
1005	0.533111	0.512371	0.553385
1006	0.532555	0.511809	0.552838
1007				0.414811	0.395209	0.434288
1009	0.531999	0.511246	0.55229
1010				0.414811	0.395209	0.434288
1012	0.531442	0.510682	0.551741	0.414247	0.394641	0.433729
1013	0.531442	0.510682	0.551741	0.413682	0.394072	0.43317
1015	0.531442	0.510682	0.551741	0.413682	0.394072	0.43317
1016				0.413115	0.393501	0.432608
1017	0.530884	0.510117	0.551191	0.413115	0.393501	0.432608
1018	0.530884	0.510117	0.551191	0.412548	0.392929	0.432046
1019	0.530884	0.510117	0.551191	0.412548	0.392929	0.432046
1020	0.530325	0.509551	0.55064
1021				0.412548	0.392929	0.432046
1023	0.530325	0.509551	0.55064	0.411979	0.392356	0.431483
1024	0.530325	0.509551	0.55064	0.411979	0.392356	0.431483
1026	0.529763	0.508983	0.550087	0.411409	0.391782	0.430918
1027	0.529763	0.508983	0.550087	0.410839	0.391209	0.430354
1028	0.529202	0.508414	0.549533
1029	0.529202	0.508414	0.549533	0.410839	0.391209	0.430354
1030	0.529202	0.508414	0.549533	0.410267	0.390632	0.429787
1031	0.528638	0.507843	0.548978	0.409694	0.390055	0.42922
1032	0.527509	0.5067	0.547865	0.409121	0.389478	0.428652
1033	0.526943	0.506127	0.547308	0.409121	0.389478	0.428652
1034	0.526943	0.506127	0.547308
1036	0.526943	0.506127	0.547308	0.408546	0.3889	0.428083
1038	0.526943	0.506127	0.547308
1040	0.526375	0.505551	0.546748
1041	0.525806	0.504976	0.546188	0.407972	0.388321	0.427514
1043	0.525237	0.5044	0.545628	0.407972	0.388321	0.427514
1044				0.407972	0.388321	0.427514
1046	0.524668	0.503823	0.545066	0.407972	0.388321	0.427514
1047	0.524098	0.503246	0.544505	0.407395	0.38774	0.426943
1049				0.407395	0.38774	0.426943
1050	0.524098	0.503246	0.544505	0.406816	0.387157	0.42637
1051	0.524098	0.503246	0.544505
1052	0.522956	0.50209	0.54338
1054	0.522385	0.501512	0.542818	0.406237	0.386574	0.425796
1055	0.522385	0.501512	0.542818	0.406237	0.386574	0.425796
1056	0.521813	0.500933	0.542254
1057				0.406237	0.386574	0.425796
1058	0.521813	0.500933	0.542254
1059				0.405657	0.38599	0.425222
1060				0.405657	0.38599	0.425222
1061	0.521813	0.500933	0.542254	0.405657	0.38599	0.425222
1062	0.521813	0.500933	0.542254	0.405075	0.385403	0.424645
1064	0.520665	0.49977	0.541123	0.405075	0.385403	0.424645
1067	0.52009	0.499188	0.540557
1069	0.519515	0.498607	0.53999	0.40449	0.384815	0.424067
1070	0.518366	0.497443	0.538858	0.403906	0.384226	0.423488
1071	0.517217	0.49628	0.537725	0.403906	0.384226	0.423488
1072	0.517217	0.49628	0.537725	0.403906	0.384226	0.423488
1074				0.403319	0.383634	0.422907
1075	0.517217	0.49628	0.537725	0.403319	0.383634	0.422907
1078				0.403319	0.383634	0.422907
1080	0.51664	0.495696	0.537156
1081	0.51664	0.495696	0.537156
1082	0.516062	0.495111	0.536587
1083	0.516062	0.495111	0.536587	0.40155	0.381852	0.421155
1084	0.516062	0.495111	0.536587
1085				0.40096	0.381258	0.420572
1086	0.515483	0.494525	0.536016	0.40096	0.381258	0.420572
1087	0.514904	0.493939	0.535445
1089	0.513166	0.492181	0.533732	0.400368	0.380662	0.419985
1090				0.399776	0.380065	0.419399
1091	0.512587	0.491595	0.533161
1092				0.399183	0.379468	0.418812
1093	0.512587	0.491595	0.533161
1094	0.512587	0.491595	0.533161	0.399183	0.379468	0.418812
1095	0.512006	0.491007	0.532589
1096				0.399183	0.379468	0.418812
1097	0.510844	0.489831	0.531443	0.399183	0.379468	0.418812
1100	0.510262	0.489243	0.53087	0.398589	0.378869	0.418223
1101				0.398589	0.378869	0.418223
1102				0.398589	0.378869	0.418223
1103	0.509097	0.488064	0.529721
1105				0.398589	0.378869	0.418223
1106				0.398589	0.378869	0.418223
1107	0.509097	0.488064	0.529721	0.398589	0.378869	0.418223
1108				0.397986	0.378261	0.417627
1110	0.509097	0.488064	0.529721
1112	0.508512	0.487472	0.529144	0.397383	0.377653	0.41703
1113	0.508512	0.487472	0.529144
1114	0.507926	0.486879	0.528566	0.395573	0.37583	0.41524
1115	0.507926	0.486879	0.528566	0.394367	0.374615	0.414046
1116	0.507926	0.486879	0.528566	0.393764	0.374008	0.413449
1117	0.507926	0.486879	0.528566
1118	0.507926	0.486879	0.528566
1119	0.506746	0.485685	0.527403
1121	0.506155	0.485087	0.526821	0.393161	0.3734	0.412851
1122	0.505565	0.484489	0.526238
1123				0.393161	0.3734	0.412851
1124	0.504973	0.48389	0.525655	0.393161	0.3734	0.412851
1125				0.391949	0.372179	0.411652
1127	0.504973	0.48389	0.525655
1128	0.504973	0.48389	0.525655	0.391949	0.372179	0.411652
1130	0.504973	0.48389	0.525655	0.391949	0.372179	0.411652
1131	0.504379	0.483289	0.525069
1132				0.390734	0.370955	0.410448
1133	0.503784	0.482688	0.524484
1134	0.503784	0.482688	0.524484	0.390734	0.370955	0.410448
1135	0.502594	0.481483	0.52331
1136	0.501998	0.48088	0.522723	0.390125	0.370342	0.409846
1138				0.390125	0.370342	0.409846
1139				0.389514	0.369727	0.409241
1140	0.501403	0.480278	0.522136	0.389514	0.369727	0.409241
1141				0.389514	0.369727	0.409241
1142	0.500807	0.479675	0.521548	0.388902	0.36911	0.408635
1143				0.388902	0.36911	0.408635
1145				0.388902	0.36911	0.408635
1146	0.500212	0.479073	0.520961
1147				0.388902	0.36911	0.408635
1148				0.388287	0.36849	0.408026
1149				0.38767	0.367869	0.407416
1150	0.499019	0.477867	0.519785	0.387054	0.367248	0.406806
1151	0.498422	0.477263	0.519196	0.387054	0.367248	0.406806
1152	0.498422	0.477263	0.519196	0.386437	0.366627	0.406195
1153	0.498422	0.477263	0.519196	0.386437	0.366627	0.406195
1154	0.497822	0.476657	0.518605	0.386437	0.366627	0.406195
1156	0.497822	0.476657	0.518605	0.385817	0.366003	0.405582
1157				0.384579	0.364755	0.404355
1158				0.38334	0.363508	0.403129
1159	0.497223	0.47605	0.518014	0.38334	0.363508	0.403129
1160	0.497223	0.47605	0.518014	0.38272	0.362883	0.402515
1162	0.496022	0.474835	0.516829
1164	0.495421	0.474228	0.516237	0.3821	0.362259	0.4019
1166	0.49482	0.47362	0.515644	0.381479	0.361634	0.401286
1167	0.49482	0.47362	0.515644
1170	0.49482	0.47362	0.515644	0.381479	0.361634	0.401286
1172	0.49482	0.47362	0.515644	0.381479	0.361634	0.401286
1173	0.49361	0.472396	0.514451	0.380857	0.361008	0.400669
1174				0.380857	0.361008	0.400669
1175	0.49361	0.472396	0.514451
1176	0.492399	0.471171	0.513256	0.380857	0.361008	0.400669
1177	0.491187	0.469946	0.512062
1178	0.491187	0.469946	0.512062	0.380857	0.361008	0.400669
1179	0.49058	0.469332	0.511462
1180				0.380232	0.360378	0.40005
1182	0.49058	0.469332	0.511462
1184	0.49058	0.469332	0.511462
1185	0.49058	0.469332	0.511462
1186	0.49058	0.469332	0.511462
1187	0.489967	0.468712	0.510858	0.379606	0.359748	0.399431
1188				0.379606	0.359748	0.399431
1189				0.379606	0.359748	0.399431
1191				0.378979	0.359117	0.398809
1192				0.378979	0.359117	0.398809
1193				0.378349	0.358483	0.398186
1195	0.489967	0.468712	0.510858
1196				0.378349	0.358483	0.398186
1197	0.489353	0.468091	0.510253	0.378349	0.358483	0.398186
1198	0.488738	0.467469	0.509647
1199	0.488738	0.467469	0.509647
1200	0.488738	0.467469	0.509647
1201	0.488738	0.467469	0.509647
1202	0.488738	0.467469	0.509647	0.378349	0.358483	0.398186
1203				0.378349	0.358483	0.398186
1204	0.488738	0.467469	0.509647	0.378349	0.358483	0.398186
1205	0.488117	0.46684	0.509034	0.378349	0.358483	0.398186
1207	0.487495	0.466211	0.508421
1209	0.487495	0.466211	0.508421
1210	0.486872	0.46558	0.507807
1211				0.378349	0.358483	0.398186
1212	0.486872	0.46558	0.507807
1215	0.485625	0.464319	0.506579	0.378349	0.358483	0.398186
1216				0.378349	0.358483	0.398186
1218	0.485002	0.463688	0.505964	0.378349	0.358483	0.398186
1219	0.484378	0.463056	0.505349
1220	0.483754	0.462425	0.504733	0.378349	0.358483	0.398186
1221	0.483129	0.461794	0.504118
1222				0.378349	0.358483	0.398186
1223	0.483129	0.461794	0.504118	0.378349	0.358483	0.398186
1224				0.377705	0.357833	0.397549
1225				0.377705	0.357833	0.397549
1226	0.483129	0.461794	0.504118	0.377705	0.357833	0.397549
1227	0.483129	0.461794	0.504118	0.377056	0.357178	0.396907
1229	0.482503	0.46116	0.5035	0.377056	0.357178	0.396907
1231	0.481875	0.460525	0.502882
1232				0.377056	0.357178	0.396907
1233				0.377056	0.357178	0.396907
1234	0.481247	0.459889	0.502262	0.377056	0.357178	0.396907
1237	0.480618	0.459253	0.501642
1238				0.376402	0.356519	0.396261
1239	0.479989	0.458617	0.501022	0.376402	0.356519	0.396261
1243	0.479989	0.458617	0.501022	0.375748	0.355858	0.395615
1244	0.479359	0.457979	0.500401
1245	0.479359	0.457979	0.500401	0.374438	0.354538	0.39432
1247	0.479359	0.457979	0.500401	0.374438	0.354538	0.39432
1248	0.478727	0.457341	0.499778
1249				0.373783	0.353876	0.393672
1250	0.478727	0.457341	0.499778
1253				0.373783	0.353876	0.393672
1254	0.478727	0.457341	0.499778	0.373783	0.353876	0.393672
1255	0.478727	0.457341	0.499778
1256				0.373125	0.353213	0.393022
1257	0.478727	0.457341	0.499778	0.372467	0.352549	0.392371
1259	0.478092	0.456697	0.499152
1260	0.478092	0.456697	0.499152
1264				0.372467	0.352549	0.392371
1265	0.478092	0.456697	0.499152
1267	0.478092	0.456697	0.499152
1270				0.372467	0.352549	0.392371
1272	0.477451	0.456049	0.49852	0.371143	0.351214	0.391063
1273	0.477451	0.456049	0.49852	0.371143	0.351214	0.391063
1274	0.477451	0.456049	0.49852	0.371143	0.351214	0.391063
1275	0.477451	0.456049	0.49852
1277				0.370478	0.350543	0.390406
1278	0.477451	0.456049	0.49852
1279	0.477451	0.456049	0.49852
1280	0.477451	0.456049	0.49852	0.370478	0.350543	0.390406
1281				0.370478	0.350543	0.390406
1282	0.476804	0.455393	0.497883
1283	0.476155	0.454736	0.497244
1284	0.476155	0.454736	0.497244
1286				0.370478	0.350543	0.390406
1288				0.369808	0.349867	0.389744
1289	0.476155	0.454736	0.497244
1290				0.369136	0.349189	0.38908
1292				0.369136	0.349189	0.38908
1293	0.476155	0.454736	0.497244
1296				0.369136	0.349189	0.38908
1297	0.476155	0.454736	0.497244	0.369136	0.349189	0.38908
1298				0.367784	0.347824	0.387744
1299	0.476155	0.454736	0.497244	0.367108	0.347142	0.387076
1300				0.366432	0.346459	0.386408
1303	0.475501	0.454074	0.4966
1304	0.474191	0.452747	0.495311	0.365754	0.345776	0.385739
1305	0.474191	0.452747	0.495311
1307	0.473534	0.452082	0.494664	0.365754	0.345776	0.385739
1308	0.473534	0.452082	0.494664	0.365754	0.345776	0.385739
1309	0.473534	0.452082	0.494664
1310				0.365754	0.345776	0.385739
1311	0.473534	0.452082	0.494664
1312				0.365072	0.345087	0.385065
1313	0.472871	0.451409	0.494011	0.364387	0.344396	0.384389
1315	0.472871	0.451409	0.494011
1316	0.472207	0.450736	0.493358
1317				0.364387	0.344396	0.384389
1318	0.471543	0.450063	0.492704
1319	0.471543	0.450063	0.492704
1320	0.471543	0.450063	0.492704	0.3637	0.343702	0.38371
1321				0.3637	0.343702	0.38371
1322				0.362322	0.342311	0.382349
1323	0.471543	0.450063	0.492704
1325				0.362322	0.342311	0.382349
1326	0.470207	0.44871	0.49139	0.362322	0.342311	0.382349
1329	0.470207	0.44871	0.49139
1331				0.362322	0.342311	0.382349
1335	0.470207	0.44871	0.49139	0.362322	0.342311	0.382349
1336				0.362322	0.342311	0.382349
1337	0.469537	0.448031	0.490731	0.361626	0.341609	0.381663
1338				0.361626	0.341609	0.381663
1339				0.36093	0.340906	0.380975
1345				0.36093	0.340906	0.380975
1346	0.469537	0.448031	0.490731	0.360232	0.340201	0.380286
1347	0.468863	0.447347	0.490067
1349	0.468187	0.446662	0.489402
1350	0.468187	0.446662	0.489402
1351	0.468187	0.446662	0.489402
1352	0.468187	0.446662	0.489402
1353	0.468187	0.446662	0.489402	0.359533	0.339496	0.379596
1354				0.359533	0.339496	0.379596
1355	0.467504	0.44597	0.488731
1356	0.467504	0.44597	0.488731
1357	0.467504	0.44597	0.488731	0.359533	0.339496	0.379596
1360	0.46682	0.445275	0.488058	0.359533	0.339496	0.379596
1362				0.358828	0.338784	0.378901
1363				0.358123	0.338072	0.378205
1365	0.46682	0.445275	0.488058
1366	0.466134	0.44458	0.487385	0.357418	0.33736	0.377509
1367				0.356714	0.336648	0.376813
1370	0.465448	0.443884	0.48671
1371	0.465448	0.443884	0.48671	0.355301	0.335222	0.375418
1372	0.465448	0.443884	0.48671
1373	0.465448	0.443884	0.48671	0.354593	0.334508	0.374719
1374	0.465448	0.443884	0.48671
1376				0.354593	0.334508	0.374719
1378	0.464754	0.44318	0.486028	0.353175	0.333077	0.373318
1379				0.353175	0.333077	0.373318
1380				0.352463	0.332358	0.372615
1381	0.464061	0.442476	0.485346	0.351751	0.331639	0.371911
1382	0.464061	0.442476	0.485346
1384				0.351039	0.330921	0.371208
1385				0.351039	0.330921	0.371208
1386	0.464061	0.442476	0.485346	0.350325	0.330201	0.370503
1387	0.464061	0.442476	0.485346
1388	0.464061	0.442476	0.485346
1394	0.463363	0.441768	0.48466	0.349612	0.329482	0.369798
1395	0.462665	0.441059	0.483975
1397	0.461269	0.439643	0.482603	0.347471	0.327323	0.367682
1400	0.460571	0.438936	0.481917	0.347471	0.327323	0.367682
1401				0.346756	0.326602	0.366976
1402	0.460571	0.438936	0.481917	0.346041	0.325882	0.366269
1403				0.345326	0.325161	0.365562
1404	0.459873	0.438227	0.48123
1405	0.459873	0.438227	0.48123	0.344611	0.324441	0.364855
1407	0.459873	0.438227	0.48123	0.344611	0.324441	0.364855
1408				0.343895	0.323719	0.364146
1409	0.459873	0.438227	0.48123
1411	0.459873	0.438227	0.48123
1415	0.459873	0.438227	0.48123
1417	0.459873	0.438227	0.48123
1419	0.459873	0.438227	0.48123	0.343895	0.323719	0.364146
1425	0.459164	0.437507	0.480534
1426				0.343895	0.323719	0.364146
1430				0.343895	0.323719	0.364146
1431	0.458455	0.436788	0.479838
1432				0.343172	0.322991	0.363432
1433	0.457038	0.43535	0.478445
1434	0.456329	0.43463	0.477748	0.342448	0.322261	0.362716
1437	0.456329	0.43463	0.477748
1438	0.456329	0.43463	0.477748
1440	0.455614	0.433905	0.477046
1442				0.342448	0.322261	0.362716
1444	0.455614	0.433905	0.477046	0.341723	0.32153	0.361999
1446	0.454899	0.433179	0.476343
1447				0.340996	0.320797	0.36128
1448	0.454899	0.433179	0.476343	0.340266	0.320061	0.360558
1449				0.340266	0.320061	0.360558
1450	0.454899	0.433179	0.476343
1451				0.339534	0.319323	0.359834
1452	0.454182	0.432451	0.475638
1453				0.339534	0.319323	0.359834
1454				0.338799	0.318582	0.359108
1455	0.454182	0.432451	0.475638
1456				0.338064	0.317841	0.358381
1458	0.454182	0.432451	0.475638
1459				0.338064	0.317841	0.358381
1462	0.453462	0.431721	0.474931
1463	0.452742	0.43099	0.474224	0.336591	0.316357	0.356925
1464				0.335853	0.315613	0.356195
1466	0.452021	0.430258	0.473516	0.335115	0.314869	0.355465
1468	0.451299	0.429526	0.472806	0.334375	0.314124	0.354733
1469	0.451299	0.429526	0.472806	0.334375	0.314124	0.354733
1470	0.451299	0.429526	0.472806
1475	0.450575	0.428791	0.472095	0.333633	0.313377	0.354
1476				0.332892	0.31263	0.353267
1477				0.332892	0.31263	0.353267
1478	0.450575	0.428791	0.472095	0.332892	0.31263	0.353267
1481	0.449849	0.428054	0.471382
1484	0.449849	0.428054	0.471382	0.332147	0.31188	0.35253
1485	0.449849	0.428054	0.471382
1486	0.449849	0.428054	0.471382
1487	0.449849	0.428054	0.471382
1491	0.449849	0.428054	0.471382
1492	0.449849	0.428054	0.471382	0.332147	0.31188	0.35253
1493				0.331399	0.311126	0.35179
1496	0.449849	0.428054	0.471382
1497				0.331399	0.311126	0.35179
1498	0.449849	0.428054	0.471382
1499	0.449112	0.427305	0.470658	0.330648	0.310369	0.351047
1502	0.449112	0.427305	0.470658
1503	0.448373	0.426555	0.469933
1504	0.446896	0.425055	0.468482	0.330648	0.310369	0.351047
1505	0.446157	0.424305	0.467757
1506	0.446157	0.424305	0.467757	0.330648	0.310369	0.351047
1509				0.330648	0.310369	0.351047
1510	0.445417	0.423554	0.46703
1513	0.445417	0.423554	0.46703
1514				0.330648	0.310369	0.351047
1517				0.330648	0.310369	0.351047
1518	0.445417	0.423554	0.46703
1522	0.445417	0.423554	0.46703
1525	0.444674	0.422799	0.4663
1527	0.444674	0.422799	0.4663	0.329124	0.308833	0.349542
1528	0.443929	0.422042	0.465568
1529	0.443929	0.422042	0.465568
1530				0.329124	0.308833	0.349542
1531				0.328357	0.308059	0.348784
1532				0.32759	0.307286	0.348026
1533	0.443929	0.422042	0.465568
1535	0.443929	0.422042	0.465568
1540	0.443929	0.422042	0.465568	0.32759	0.307286	0.348026
1541				0.32759	0.307286	0.348026
1543	0.443929	0.422042	0.465568
1544				0.326044	0.305727	0.346499
1545				0.326044	0.305727	0.346499
1548	0.443929	0.422042	0.465568	0.32527	0.304946	0.345734
1550	0.443171	0.421272	0.464825
1551	0.443171	0.421272	0.464825
1553				0.324496	0.304165	0.344969
1558				0.324496	0.304165	0.344969
1562				0.324496	0.304165	0.344969
1563	0.442412	0.420501	0.464081	0.323717	0.303381	0.3442
1564	0.442412	0.420501	0.464081
1565				0.323717	0.303381	0.3442
1567	0.442412	0.420501	0.464081
1570	0.442412	0.420501	0.464081
1571	0.442412	0.420501	0.464081
1572	0.442412	0.420501	0.464081
1574				0.323717	0.303381	0.3442
1575	0.441647	0.419723	0.46333
1576				0.322935	0.302592	0.343428
1577	0.441647	0.419723	0.46333
1579				0.322153	0.301804	0.342655
1580				0.321368	0.301012	0.341879
1581	0.440877	0.418941	0.462576	0.320582	0.300219	0.341103
1582				0.320582	0.300219	0.341103
1583	0.440877	0.418941	0.462576
1584	0.440105	0.418156	0.461819	0.320582	0.300219	0.341103
1585				0.31979	0.299421	0.340321
1586	0.439333	0.41737	0.461062
1587	0.439333	0.41737	0.461062	0.318995	0.298619	0.339535
1588	0.438558	0.416583	0.460302	0.318995	0.298619	0.339535
1589	0.437784	0.415795	0.459542
1590				0.318995	0.298619	0.339535
1592	0.437007	0.415006	0.458781	0.318195	0.297812	0.338746
1593				0.317396	0.297006	0.337956
1594	0.436231	0.414217	0.45802	0.315797	0.295394	0.336377
1595				0.315797	0.295394	0.336377
1597				0.315797	0.295394	0.336377
1598				0.314993	0.294584	0.335583
1599				0.31419	0.293774	0.334789
1601				0.313386	0.292964	0.333995
1602	0.435455	0.413428	0.457258
1603	0.434679	0.412639	0.456497
1608	0.433901	0.411849	0.455734	0.312581	0.292152	0.333198
1609	0.433122	0.411058	0.45497	0.311775	0.291341	0.332402
1611	0.433122	0.411058	0.45497	0.310969	0.290529	0.331605
1612	0.432342	0.410265	0.454204
1613	0.43156	0.409471	0.453437
1614	0.43156	0.409471	0.453437
1617	0.43156	0.409471	0.453437
1618	0.43156	0.409471	0.453437	0.310969	0.290529	0.331605
1619				0.31016	0.289713	0.330805
1620				0.30935	0.288898	0.330004
1621				0.30854	0.288082	0.329203
1622	0.43156	0.409471	0.453437
1624	0.43156	0.409471	0.453437
1625	0.430771	0.408669	0.452663
1627	0.429979	0.407864	0.451886
1629	0.428395	0.406254	0.450333
1631	0.428395	0.406254	0.450333
1632				0.30773	0.287267	0.328402
1634	0.428395	0.406254	0.450333	0.30773	0.287267	0.328402
1635	0.428395	0.406254	0.450333	0.30773	0.287267	0.328402
1636	0.428395	0.406254	0.450333
1637	0.427598	0.405444	0.44955	0.306916	0.286447	0.327597
1638				0.306916	0.286447	0.327597
1639	0.4268	0.404633	0.448768
1640				0.306916	0.286447	0.327597
1641	0.426001	0.403821	0.447984
1642				0.306098	0.285623	0.326788
1646	0.425201	0.403009	0.4472
1647	0.425201	0.403009	0.4472	0.306098	0.285623	0.326788
1648	0.425201	0.403009	0.4472
1650	0.425201	0.403009	0.4472	0.305275	0.284794	0.325974
1651	0.425201	0.403009	0.4472
1653	0.423591	0.401372	0.44562
1655				0.305275	0.284794	0.325974
1656	0.42198	0.399736	0.44404
1659	0.42198	0.399736	0.44404
1661	0.42198	0.399736	0.44404
1662	0.42198	0.399736	0.44404	0.305275	0.284794	0.325974
1667	0.421169	0.398911	0.443244	0.305275	0.284794	0.325974
1668	0.421169	0.398911	0.443244
1671				0.304445	0.283958	0.325154
1672	0.420356	0.398085	0.442446	0.304445	0.283958	0.325154
1673				0.304445	0.283958	0.325154
1675				0.303611	0.283118	0.32433
1677	0.419542	0.397259	0.441649
1679	0.419542	0.397259	0.441649	0.302775	0.282275	0.323504
1681	0.418726	0.396429	0.440848
1683	0.418726	0.396429	0.440848
1684	0.418726	0.396429	0.440848
1688	0.418726	0.396429	0.440848	0.302775	0.282275	0.323504
1689	0.418726	0.396429	0.440848	0.301934	0.281427	0.322673
1690	0.418726	0.396429	0.440848	0.301934	0.281427	0.322673
1691	0.418726	0.396429	0.440848	0.30109	0.280577	0.32184
1692				0.30109	0.280577	0.32184
1693	0.4179	0.39559	0.440038
1695	0.4179	0.39559	0.440038
1696	0.4179	0.39559	0.440038
1698				0.300242	0.279722	0.321002
1700	0.41707	0.394745	0.439224
1701	0.41707	0.394745	0.439224
1703	0.416237	0.393899	0.438408	0.300242	0.279722	0.321002
1706				0.299389	0.278862	0.32016
1707	0.416237	0.393899	0.438408
1709	0.416237	0.393899	0.438408	0.297683	0.277143	0.318475
1711	0.416237	0.393899	0.438408
1715	0.416237	0.393899	0.438408	0.29683	0.276284	0.317632
1716	0.415396	0.393043	0.437585
1719				0.294271	0.273707	0.315102
1721				0.294271	0.273707	0.315102
1722	0.414555	0.392188	0.436761
1723	0.414555	0.392188	0.436761
1724	0.414555	0.392188	0.436761	0.294271	0.273707	0.315102
1727	0.414555	0.392188	0.436761	0.293414	0.272844	0.314253
1728	0.414555	0.392188	0.436761	0.292556	0.27198	0.313405
1729	0.414555	0.392188	0.436761
1730	0.414555	0.392188	0.436761	0.292556	0.27198	0.313405
1732	0.413704	0.391321	0.435927
1733	0.412851	0.390453	0.435092	0.292556	0.27198	0.313405
1734	0.412851	0.390453	0.435092
1735	0.411994	0.389581	0.434253	0.292556	0.27198	0.313405
1737	0.411138	0.38871	0.433415	0.29169	0.271109	0.312549
1739	0.411138	0.38871	0.433415
1741	0.411138	0.38871	0.433415
1746	0.411138	0.38871	0.433415
1747	0.411138	0.38871	0.433415
1748	0.411138	0.38871	0.433415
1749				0.290825	0.270237	0.311693
1750	0.410265	0.38782	0.432561	0.289959	0.269366	0.310837
1751	0.410265	0.38782	0.432561	0.289959	0.269366	0.310837
1752	0.40939	0.386929	0.431705
1754	0.40939	0.386929	0.431705
1757				0.288223	0.267619	0.30912
1758	0.40939	0.386929	0.431705	0.288223	0.267619	0.30912
1759	0.40939	0.386929	0.431705	0.286481	0.265868	0.307396
1760	0.408508	0.38603	0.430843
1762	0.408508	0.38603	0.430843
1764	0.408508	0.38603	0.430843	0.285608	0.264989	0.306532
1765	0.408508	0.38603	0.430843
1768	0.408508	0.38603	0.430843
1769	0.408508	0.38603	0.430843
1770	0.407616	0.38512	0.429971
1771	0.407616	0.38512	0.429971
1772	0.407616	0.38512	0.429971	0.285608	0.264989	0.306532
1773	0.407616	0.38512	0.429971
1775	0.407616	0.38512	0.429971
1776	0.407616	0.38512	0.429971
1777	0.407616	0.38512	0.429971	0.285608	0.264989	0.306532
1778	0.407616	0.38512	0.429971
1779	0.407616	0.38512	0.429971	0.28385	0.263221	0.304793
1780	0.407616	0.38512	0.429971
1782	0.407616	0.38512	0.429971
1783	0.406704	0.384189	0.429081
1784	0.406704	0.384189	0.429081
1786	0.406704	0.384189	0.429081	0.282971	0.262338	0.303923
1788	0.405788	0.383253	0.428188	0.28209	0.261452	0.30305
1790	0.405788	0.383253	0.428188
1792	0.405788	0.383253	0.428188
1794	0.405788	0.383253	0.428188
1797	0.405788	0.383253	0.428188	0.281208	0.260566	0.302177
1798	0.405788	0.383253	0.428188
1799	0.405788	0.383253	0.428188
1801				0.280327	0.25968	0.301304
1802				0.279442	0.258792	0.300428
1807				0.279442	0.258792	0.300428
1808				0.278555	0.257901	0.299549
1810	0.405788	0.383253	0.428188
1811				0.277668	0.25701	0.29867
1812	0.405788	0.383253	0.428188
1813	0.405788	0.383253	0.428188	0.276781	0.256119	0.297791
1814				0.276781	0.256119	0.297791
1816	0.405788	0.383253	0.428188	0.275891	0.255225	0.296909
1818				0.275001	0.254332	0.296027
1821	0.405788	0.383253	0.428188
1823	0.405788	0.383253	0.428188
1827				0.275001	0.254332	0.296027
1828	0.405788	0.383253	0.428188	0.275001	0.254332	0.296027
1829	0.405788	0.383253	0.428188
1830	0.405788	0.383253	0.428188
1831	0.404833	0.382275	0.427259	0.274105	0.253433	0.295139
1832				0.27321	0.252534	0.294251
1833				0.27321	0.252534	0.294251
1834	0.403879	0.381298	0.426331	0.27321	0.252534	0.294251
1835	0.402922	0.380318	0.4254
1836	0.402922	0.380318	0.4254
1837	0.401962	0.379335	0.424466
1841	0.401962	0.379335	0.424466
1844	0.401962	0.379335	0.424466
1846	0.401962	0.379335	0.424466	0.27321	0.252534	0.294251
1847	0.401962	0.379335	0.424466	0.27321	0.252534	0.294251
1849	0.401962	0.379335	0.424466
1851	0.401962	0.379335	0.424466
1852	0.401962	0.379335	0.424466
1854	0.401962	0.379335	0.424466
1860	0.401962	0.379335	0.424466
1861	0.401962	0.379335	0.424466
1862	0.400975	0.378322	0.423507	0.272299	0.251619	0.293349
1863	0.400975	0.378322	0.423507
1866	0.400975	0.378322	0.423507	0.272299	0.251619	0.293349
1867	0.39998	0.377301	0.422542
1870	0.39998	0.377301	0.422542	0.272299	0.251619	0.293349
1872				0.271379	0.250694	0.292439
1873				0.271379	0.250694	0.292439
1875	0.39898	0.376274	0.421572
1877	0.397977	0.375246	0.420599
1878	0.396975	0.374217	0.419626
1879	0.396975	0.374217	0.419626	0.271379	0.250694	0.292439
1880	0.396975	0.374217	0.419626
1881	0.396975	0.374217	0.419626	0.27045	0.24976	0.29152
1883				0.27045	0.24976	0.29152
1887	0.395962	0.373178	0.418643	0.27045	0.24976	0.29152
1890				0.27045	0.24976	0.29152
1893	0.395962	0.373178	0.418643
1894	0.394947	0.372136	0.417658
1895				0.27045	0.24976	0.29152
1896	0.394947	0.372136	0.417658
1898				0.27045	0.24976	0.29152
1899	0.393924	0.371085	0.416666
1900	0.3929	0.370035	0.415673
1906	0.391875	0.368982	0.414677	0.27045	0.24976	0.29152
1911	0.391875	0.368982	0.414677
1913	0.390838	0.367918	0.413672	0.27045	0.24976	0.29152
1915	0.390838	0.367918	0.413672
1917	0.389796	0.366848	0.412661
1918				0.27045	0.24976	0.29152
1920	0.389796	0.366848	0.412661
1923	0.389796	0.366848	0.412661
1924	0.389796	0.366848	0.412661
1925				0.27045	0.24976	0.29152
1926	0.389796	0.366848	0.412661
1928				0.27045	0.24976	0.29152
1929	0.389796	0.366848	0.412661
1932	0.389796	0.366848	0.412661
1933	0.389796	0.366848	0.412661
1935				0.27045	0.24976	0.29152
1936				0.27045	0.24976	0.29152
1940	0.389796	0.366848	0.412661
1943	0.388722	0.365742	0.411623
1946	0.388722	0.365742	0.411623	0.269477	0.248778	0.290561
1950	0.387642	0.364631	0.410578
1951				0.269477	0.248778	0.290561
1955	0.386559	0.363517	0.409531
1956				0.269477	0.248778	0.290561
1957	0.385473	0.362399	0.40848
1961	0.383296	0.360159	0.406373
1962	0.383296	0.360159	0.406373
1967	0.383296	0.360159	0.406373
1968	0.383296	0.360159	0.406373
1969	0.383296	0.360159	0.406373
1971				0.269477	0.248778	0.290561
1972	0.383296	0.360159	0.406373	0.269477	0.248778	0.290561
1975				0.26849	0.247781	0.289589
1976	0.382185	0.359015	0.405299
1977				0.267503	0.246784	0.288617
1980				0.267503	0.246784	0.288617
1982				0.267503	0.246784	0.288617
1984	0.382185	0.359015	0.405299	0.267503	0.246784	0.288617
1988	0.382185	0.359015	0.405299	0.267503	0.246784	0.288617
1989	0.382185	0.359015	0.405299	0.267503	0.246784	0.288617
1995	0.382185	0.359015	0.405299	0.267503	0.246784	0.288617
1996				0.267503	0.246784	0.288617
1997				0.267503	0.246784	0.288617
1999	0.381054	0.357849	0.404207
2000	0.379923	0.356684	0.403115
2001				0.267503	0.246784	0.288617
2002				0.267503	0.246784	0.288617
2003	0.379923	0.356684	0.403115
2004	0.379923	0.356684	0.403115
2007				0.267503	0.246784	0.288617
2009				0.267503	0.246784	0.288617
2010	0.379923	0.356684	0.403115
2011	0.379923	0.356684	0.403115
2017	0.379923	0.356684	0.403115
2018	0.379923	0.356684	0.403115
2019	0.379923	0.356684	0.403115
2020	0.378761	0.355484	0.401996	0.267503	0.246784	0.288617
2021	0.378761	0.355484	0.401996
2023				0.267503	0.246784	0.288617
2026	0.378761	0.355484	0.401996	0.267503	0.246784	0.288617
2028	0.378761	0.355484	0.401996
2029	0.378761	0.355484	0.401996
2030	0.378761	0.355484	0.401996
2032	0.377581	0.354264	0.40086
2033	0.377581	0.354264	0.40086
2034	0.377581	0.354264	0.40086
2035				0.267503	0.246784	0.288617
2036	0.376386	0.353028	0.399711
2037	0.376386	0.353028	0.399711
2038	0.376386	0.353028	0.399711
2042	0.375172	0.351771	0.398545
2044				0.267503	0.246784	0.288617
2052				0.267503	0.246784	0.288617
2054				0.266437	0.245701	0.287575
2055	0.375172	0.351771	0.398545
2056	0.373954	0.35051	0.397374
2058				0.266437	0.245701	0.287575
2064	0.373954	0.35051	0.397374	0.266437	0.245701	0.287575
2065				0.265362	0.244609	0.286525
2066	0.373954	0.35051	0.397374	0.265362	0.244609	0.286525
2067	0.373954	0.35051	0.397374
2069	0.373954	0.35051	0.397374
2072	0.373954	0.35051	0.397374	0.265362	0.244609	0.286525
2073				0.264279	0.243507	0.285466
2075				0.264279	0.243507	0.285466
2076	0.373954	0.35051	0.397374
2077				0.264279	0.243507	0.285466
2078				0.263187	0.242396	0.284399
2079	0.373954	0.35051	0.397374	0.263187	0.242396	0.284399
2084	0.373954	0.35051	0.397374
2086	0.373954	0.35051	0.397374
2087	0.373954	0.35051	0.397374
2089				0.263187	0.242396	0.284399
2090	0.373954	0.35051	0.397374
2092	0.372687	0.349193	0.396161
2093	0.371419	0.347877	0.394947
2094	0.370151	0.346562	0.393732
2096	0.370151	0.346562	0.393732
2099				0.263187	0.242396	0.284399
2102	0.370151	0.346562	0.393732	0.263187	0.242396	0.284399
2108				0.263187	0.242396	0.284399
2114	0.370151	0.346562	0.393732	0.263187	0.242396	0.284399
2116				0.263187	0.242396	0.284399
2118	0.370151	0.346562	0.393732
2120	0.370151	0.346562	0.393732	0.263187	0.242396	0.284399
2122	0.368862	0.345222	0.392497
2124	0.368862	0.345222	0.392497	0.262058	0.241244	0.283299
2125	0.368862	0.345222	0.392497
2127	0.368862	0.345222	0.392497
2128	0.368862	0.345222	0.392497
2129	0.368862	0.345222	0.392497
2131				0.260928	0.240093	0.282198
2132	0.368862	0.345222	0.392497
2135				0.260928	0.240093	0.282198
2136	0.368862	0.345222	0.392497
2137	0.368862	0.345222	0.392497
2138	0.368862	0.345222	0.392497	0.260928	0.240093	0.282198
2142				0.260928	0.240093	0.282198
2143	0.368862	0.345222	0.392497
2145	0.368862	0.345222	0.392497
2146	0.368862	0.345222	0.392497
2148	0.36751	0.343813	0.39121
2149	0.36751	0.343813	0.39121
2154	0.366154	0.342399	0.389917
2159				0.260928	0.240093	0.282198
2161				0.259779	0.23892	0.28108
2172	0.366154	0.342399	0.389917
2183	0.364793	0.34098	0.38862
2186	0.364793	0.34098	0.38862
2188	0.364793	0.34098	0.38862
2190				0.259779	0.23892	0.28108
2192	0.363417	0.339544	0.387308
2195	0.363417	0.339544	0.387308
2199	0.363417	0.339544	0.387308	0.258624	0.237742	0.279956
2202				0.25747	0.236565	0.278832
2205	0.363417	0.339544	0.387308	0.256315	0.235388	0.277706
2210				0.255155	0.234206	0.276576
2213	0.362019	0.338085	0.385978
2216	0.362019	0.338085	0.385978	0.255155	0.234206	0.276576
2220				0.255155	0.234206	0.276576
2223	0.362019	0.338085	0.385978	0.253985	0.233013	0.275436
2224	0.362019	0.338085	0.385978
2227	0.362019	0.338085	0.385978
2236	0.362019	0.338085	0.385978
2238				0.253985	0.233013	0.275436
2243	0.362019	0.338085	0.385978	0.253985	0.233013	0.275436
2245	0.360559	0.336556	0.384595
2248	0.360559	0.336556	0.384595
2251	0.359087	0.335013	0.3832
2252				0.253985	0.233013	0.275436
2253	0.359087	0.335013	0.3832
2254	0.359087	0.335013	0.3832
2256	0.357603	0.333458	0.381795
2257				0.253985	0.233013	0.275436
2260	0.35612	0.331904	0.380388
2261				0.253985	0.233013	0.275436
2264	0.35463	0.330344	0.378975
2266				0.252781	0.231784	0.274266
2270				0.251577	0.230555	0.273096
2271	0.35314	0.328785	0.377561	0.251577	0.230555	0.273096
2274	0.35165	0.327228	0.376145	0.251577	0.230555	0.273096
2279	0.35165	0.327228	0.376145
2281	0.350153	0.325665	0.374723
2286				0.251577	0.230555	0.273096
2289	0.350153	0.325665	0.374723	0.251577	0.230555	0.273096
2290	0.350153	0.325665	0.374723	0.251577	0.230555	0.273096
2292	0.350153	0.325665	0.374723
2296	0.350153	0.325665	0.374723	0.251577	0.230555	0.273096
2297	0.350153	0.325665	0.374723
2298	0.350153	0.325665	0.374723
2299	0.350153	0.325665	0.374723
2300	0.350153	0.325665	0.374723
2305				0.250332	0.22928	0.271889
2309				0.249086	0.228006	0.270681
2315				0.249086	0.228006	0.270681
2318	0.350153	0.325665	0.374723	0.249086	0.228006	0.270681
2319	0.350153	0.325665	0.374723
2324				0.247828	0.226718	0.269461
2325	0.34859	0.324025	0.373245
2331	0.345464	0.32075	0.370283
2332	0.345464	0.32075	0.370283
2335				0.247828	0.226718	0.269461
2336				0.247828	0.226718	0.269461
2339	0.345464	0.32075	0.370283
2340	0.345464	0.32075	0.370283
2341	0.345464	0.32075	0.370283
2343	0.343872	0.319081	0.368776
2345	0.343872	0.319081	0.368776
2346	0.343872	0.319081	0.368776	0.246558	0.225417	0.26823
2348				0.246558	0.225417	0.26823
2349	0.343872	0.319081	0.368776
2351				0.246558	0.225417	0.26823
2357				0.245267	0.224095	0.26698
2361				0.243976	0.222773	0.26573
2362	0.343872	0.319081	0.368776
2364				0.242685	0.221453	0.264478
2365	0.343872	0.319081	0.368776	0.241394	0.220133	0.263226
2374	0.343872	0.319081	0.368776
2376				0.241394	0.220133	0.263226
2378	0.342234	0.317361	0.367231
2381	0.342234	0.317361	0.367231
2386	0.342234	0.317361	0.367231
2389	0.342234	0.317361	0.367231
2396	0.340565	0.315604	0.365658
2397				0.240096	0.218807	0.261966
2400	0.340565	0.315604	0.365658
2401				0.240096	0.218807	0.261966
2402	0.340565	0.315604	0.365658
2407				0.240096	0.218807	0.261966
2410	0.340565	0.315604	0.365658
2412	0.340565	0.315604	0.365658
2414	0.340565	0.315604	0.365658
2416	0.340565	0.315604	0.365658	0.240096	0.218807	0.261966
2419				0.238777	0.217458	0.260688
2420	0.340565	0.315604	0.365658
2421	0.340565	0.315604	0.365658
2422				0.238777	0.217458	0.260688
2423				0.23745	0.216101	0.259402
2426	0.338827	0.313769	0.364027	0.236124	0.214746	0.258115
2429	0.338827	0.313769	0.364027
2432	0.338827	0.313769	0.364027
2434	0.337062	0.311904	0.362373
2436				0.236124	0.214746	0.258115
2437				0.23479	0.213383	0.25682
2438				0.23479	0.213383	0.25682
2439				0.23479	0.213383	0.25682
2441	0.335298	0.310042	0.360717
2442				0.23479	0.213383	0.25682
2444	0.335298	0.310042	0.360717
2445	0.335298	0.310042	0.360717	0.23479	0.213383	0.25682
2446	0.335298	0.310042	0.360717
2449				0.233417	0.211977	0.255492
2450				0.232044	0.210572	0.254162
2451	0.335298	0.310042	0.360717
2453	0.335298	0.310042	0.360717
2456				0.232044	0.210572	0.254162
2457	0.333465	0.308101	0.359004
2460	0.333465	0.308101	0.359004	0.232044	0.210572	0.254162
2461	0.331613	0.306139	0.357273
2462				0.232044	0.210572	0.254162
2463				0.230646	0.209141	0.25281
2465	0.331613	0.306139	0.357273
2470	0.329739	0.304154	0.355523
2471	0.329739	0.304154	0.355523	0.230646	0.209141	0.25281
2472	0.329739	0.304154	0.355523
2474	0.329739	0.304154	0.355523
2476	0.329739	0.304154	0.355523
2477				0.230646	0.209141	0.25281
2478	0.329739	0.304154	0.355523
2480	0.329739	0.304154	0.355523
2481	0.329739	0.304154	0.355523
2484	0.329739	0.304154	0.355523
2486	0.329739	0.304154	0.355523
2488	0.327741	0.302022	0.353671
2490	0.325742	0.299894	0.351817
2495				0.230646	0.209141	0.25281
2497	0.325742	0.299894	0.351817
2498				0.230646	0.209141	0.25281
2499				0.230646	0.209141	0.25281
2511	0.325742	0.299894	0.351817
2513	0.325742	0.299894	0.351817
2518	0.325742	0.299894	0.351817	0.230646	0.209141	0.25281
2523	0.325742	0.299894	0.351817
2526	0.325742	0.299894	0.351817
2530	0.325742	0.299894	0.351817
2540				0.230646	0.209141	0.25281
2549	0.325742	0.299894	0.351817
2552	0.325742	0.299894	0.351817
2553	0.325742	0.299894	0.351817	0.229177	0.207629	0.251397
2555	0.325742	0.299894	0.351817
2556	0.323599	0.297593	0.349847	0.229177	0.207629	0.251397
2557	0.323599	0.297593	0.349847
2562	0.323599	0.297593	0.349847
2576				0.229177	0.207629	0.251397
2581				0.229177	0.207629	0.251397
2582	0.323599	0.297593	0.349847
2584	0.323599	0.297593	0.349847
2587	0.321383	0.295206	0.347817
2590				0.229177	0.207629	0.251397
2591	0.321383	0.295206	0.347817
2592	0.321383	0.295206	0.347817
2594				0.227659	0.206063	0.249942
2598				0.227659	0.206063	0.249942
2599	0.321383	0.295206	0.347817
2600	0.321383	0.295206	0.347817
2611				0.227659	0.206063	0.249942
2617	0.319087	0.292727	0.345724
2619	0.319087	0.292727	0.345724	0.226121	0.204474	0.248469
2626	0.319087	0.292727	0.345724
2631				0.226121	0.204474	0.248469
2633				0.226121	0.204474	0.248469
2638				0.22454	0.202838	0.246958
2640				0.22454	0.202838	0.246958
2645	0.319087	0.292727	0.345724
2648	0.319087	0.292727	0.345724
2649	0.319087	0.292727	0.345724
2652	0.319087	0.292727	0.345724
2655				0.222947	0.201191	0.245437
2656				0.222947	0.201191	0.245437
2661	0.319087	0.292727	0.345724
2663	0.319087	0.292727	0.345724
2669	0.319087	0.292727	0.345724
2675	0.319087	0.292727	0.345724
2676	0.319087	0.292727	0.345724
2677	0.319087	0.292727	0.345724
2679	0.316555	0.289956	0.343451
2682				0.222947	0.201191	0.245437
2684	0.314023	0.287193	0.34117
2688	0.31149	0.284439	0.338882	0.222947	0.201191	0.245437
2689	0.31149	0.284439	0.338882	0.22132	0.199506	0.243884
2690	0.31149	0.284439	0.338882
2697	0.31149	0.284439	0.338882
2699				0.219692	0.197823	0.24233
2704	0.31149	0.284439	0.338882
2706				0.218065	0.196142	0.240773
2707	0.308873	0.281585	0.336525
2713	0.308873	0.281585	0.336525	0.218065	0.196142	0.240773
2714				0.216426	0.19445	0.239204
2716				0.216426	0.19445	0.239204
2717				0.216426	0.19445	0.239204
2721				0.216426	0.19445	0.239204
2725	0.308873	0.281585	0.336525	0.216426	0.19445	0.239204
2726	0.308873	0.281585	0.336525	0.213017	0.190922	0.235955
2738	0.308873	0.281585	0.336525
2739	0.308873	0.281585	0.336525
2746				0.213017	0.190922	0.235955
2753	0.308873	0.281585	0.336525
2754	0.308873	0.281585	0.336525
2760	0.308873	0.281585	0.336525
2765	0.308873	0.281585	0.336525
2767				0.213017	0.190922	0.235955
2768	0.308873	0.281585	0.336525
2772	0.308873	0.281585	0.336525
2777	0.308873	0.281585	0.336525
2780				0.213017	0.190922	0.235955
2787	0.308873	0.281585	0.336525
2789	0.305874	0.278249	0.333895
2792	0.305874	0.278249	0.333895
2794				0.213017	0.190922	0.235955
2804				0.211242	0.189079	0.234269
2806				0.211242	0.189079	0.234269
2811	0.305874	0.278249	0.333895
2814				0.211242	0.189079	0.234269
2815	0.305874	0.278249	0.333895
2816				0.211242	0.189079	0.234269
2817	0.305874	0.278249	0.333895	0.211242	0.189079	0.234269
2819				0.211242	0.189079	0.234269
2820				0.211242	0.189079	0.234269
2823	0.305874	0.278249	0.333895
2827				0.211242	0.189079	0.234269
2845	0.305874	0.278249	0.333895
2850	0.305874	0.278249	0.333895
2852				0.209322	0.187066	0.232466
2853				0.207401	0.185058	0.230659
2854	0.305874	0.278249	0.333895
2856	0.305874	0.278249	0.333895
2862	0.305874	0.278249	0.333895
2865				0.207401	0.185058	0.230659
2868	0.302513	0.274446	0.331013
2869	0.302513	0.274446	0.331013
2871				0.207401	0.185058	0.230659
2872	0.302513	0.274446	0.331013
2878	0.302513	0.274446	0.331013	0.205445	0.18301	0.22882
2883	0.302513	0.274446	0.331013
2886				0.205445	0.18301	0.22882
2888				0.205445	0.18301	0.22882
2889	0.302513	0.274446	0.331013
2894	0.302513	0.274446	0.331013
2897	0.302513	0.274446	0.331013
2898	0.298868	0.270281	0.327935
2917				0.205445	0.18301	0.22882
2920				0.205445	0.18301	0.22882
2921	0.298868	0.270281	0.327935
2929	0.298868	0.270281	0.327935
2930	0.295085	0.265954	0.324746
2932				0.205445	0.18301	0.22882
2941	0.295085	0.265954	0.324746
2948	0.295085	0.265954	0.324746
2954	0.295085	0.265954	0.324746
2958	0.295085	0.265954	0.324746
2959	0.291042	0.261301	0.321375
2963				0.205445	0.18301	0.22882
2966	0.287	0.256685	0.317969
2986	0.287	0.256685	0.317969
3001				0.203348	0.180799	0.22687
3003	0.287	0.256685	0.317969
3013				0.203348	0.180799	0.22687
3026	0.287	0.256685	0.317969
3033	0.287	0.256685	0.317969
3040	0.287	0.256685	0.317969
3041	0.287	0.256685	0.317969
3042				0.203348	0.180799	0.22687
3052				0.201185	0.178512	0.224865
3053	0.287	0.256685	0.317969	0.201185	0.178512	0.224865
3054	0.287	0.256685	0.317969
3059	0.287	0.256685	0.317969
3067				0.201185	0.178512	0.224865
3070				0.201185	0.178512	0.224865
3078	0.287	0.256685	0.317969
3083	0.287	0.256685	0.317969
3085				0.201185	0.178512	0.224865
3086				0.198925	0.176112	0.22278
3094				0.198925	0.176112	0.22278
3108	0.287	0.256685	0.317969	0.198925	0.176112	0.22278
3115	0.282136	0.250944	0.314071	0.198925	0.176112	0.22278
3119				0.198925	0.176112	0.22278
3126	0.282136	0.250944	0.314071	0.198925	0.176112	0.22278
3128	0.282136	0.250944	0.314071
3139				0.198925	0.176112	0.22278
3144				0.198925	0.176112	0.22278
3145				0.198925	0.176112	0.22278
3150				0.198925	0.176112	0.22278
3154				0.198925	0.176112	0.22278
3164				0.198925	0.176112	0.22278
3167				0.198925	0.176112	0.22278
3170	0.282136	0.250944	0.314071
3172				0.198925	0.176112	0.22278
3187	0.282136	0.250944	0.314071
3191				0.198925	0.176112	0.22278
3200	0.282136	0.250944	0.314071
3211				0.198925	0.176112	0.22278
3212				0.1962	0.173133	0.220365
3218	0.282136	0.250944	0.314071
3220				0.1962	0.173133	0.220365
3222				0.193356	0.170016	0.217856
3223				0.193356	0.170016	0.217856
3224				0.193356	0.170016	0.217856
3225	0.282136	0.250944	0.314071
3229	0.282136	0.250944	0.314071
3230	0.282136	0.250944	0.314071
3240	0.282136	0.250944	0.314071
3242	0.282136	0.250944	0.314071
3244	0.276133	0.243575	0.309574
3246				0.193356	0.170016	0.217856
3249	0.276133	0.243575	0.309574
3252	0.276133	0.243575	0.309574
3254	0.276133	0.243575	0.309574
3268	0.276133	0.243575	0.309574
3271	0.276133	0.243575	0.309574
3277	0.276133	0.243575	0.309574
3280				0.193356	0.170016	0.217856
3293				0.193356	0.170016	0.217856
3302				0.193356	0.170016	0.217856
3320				0.190237	0.166556	0.215154
3321	0.276133	0.243575	0.309574
3330	0.276133	0.243575	0.309574
3334	0.276133	0.243575	0.309574
3353				0.190237	0.166556	0.215154
3360				0.190237	0.166556	0.215154
3361				0.190237	0.166556	0.215154
3364				0.190237	0.166556	0.215154
3367	0.276133	0.243575	0.309574
3371				0.190237	0.166556	0.215154
3385	0.276133	0.243575	0.309574
3386				0.190237	0.166556	0.215154
3395	0.276133	0.243575	0.309574	0.190237	0.166556	0.215154
3399				0.190237	0.166556	0.215154
3401	0.276133	0.243575	0.309574
3403	0.276133	0.243575	0.309574
3404				0.190237	0.166556	0.215154
3413	0.276133	0.243575	0.309574
3420				0.190237	0.166556	0.215154
3436				0.190237	0.166556	0.215154
3445	0.266928	0.231068	0.304004
3458				0.190237	0.166556	0.215154
[truncated: 74 more rows]
