# Supplementary material for: Outcome benefits of upfront cytoreductive nephrectomy for patients with metastatic renal cell carcinoma: An analysis of the TriNetX database
Source: PLoS One. 2024 Mar 28;19(3):e0299102. doi: 10.1371/journal.pone.0299102 (PMC10977795; doi:10.1371/journal.pone.0299102)
Supplement: S2 File — (XLSX) [file pone.0299102.s002.xlsx]

## Sheet: Sheet1
Time (Days)	IO with CN: Survival Probability	IO with CN: Survival Probability 95 % CI Lower	IO with CN: Survival Probability 95 % CI Upper	IO without CN: Survival Probability	IO without CN: Survival Probability 95 % CI Lower	IO without CN: Survival Probability 95 % CI Upper
1	0.999469	0.996238	0.999925	0.998355	0.995622	0.999382
2	0.997335	0.993609	0.99889	0.997109	0.993945	0.998621
3	0.996266	0.992183	0.998218	0.996277	0.992858	0.998061
4	0.994661	0.990101	0.997124	0.995861	0.992322	0.997771
5	0.994125	0.989417	0.996742	0.995029	0.991263	0.997174
6	0.993588	0.988737	0.996354	0.994613	0.99074	0.996868
7	0.992512	0.987389	0.995558	0.991696	0.987158	0.994635
8	0.990356	0.984737	0.993913	0.989611	0.984663	0.992968
9	0.989276	0.983427	0.993068	0.987522	0.982201	0.991259
10	0.986574	0.980194	0.990908	0.985431	0.979766	0.989518
11	0.98495	0.978276	0.989584	0.98292	0.976875	0.987395
12	0.983868	0.977007	0.988693	0.979989	0.973532	0.984882
13	0.982785	0.975743	0.987795	0.977894	0.971163	0.983067
14	0.980618	0.97323	0.985981	0.975796	0.968803	0.981237
15	0.980075	0.972604	0.985524	0.973698	0.966455	0.979393
16	0.980075	0.972604	0.985524	0.97075	0.963171	0.976787
17	0.978448	0.970734	0.984146	0.968642	0.960835	0.974913
18	0.975736	0.967637	0.981828	0.966531	0.958502	0.973028
19	0.973567	0.965175	0.979958	0.965263	0.957105	0.971892
20	0.969768	0.960894	0.976653	0.961882	0.953392	0.968851
21	0.967055	0.957857	0.974272	0.95892	0.950151	0.966173
22	0.965969	0.956645	0.973315	0.958496	0.949689	0.965789
23	0.965424	0.956038	0.972835	0.957645	0.94876	0.965018
24	0.964334	0.954824	0.971871	0.955091	0.945977	0.962697
25	0.962696	0.953003	0.97042	0.953384	0.944122	0.961143
26	0.962149	0.952397	0.969935	0.951677	0.942269	0.959585
27	0.962149	0.952397	0.969935	0.94869	0.939034	0.956852
28	0.962149	0.952397	0.969935	0.946555	0.936727	0.954894
29	0.961602	0.95179	0.969449	0.945273	0.935344	0.953716
30	0.959958	0.94997	0.967986	0.94313	0.933033	0.951743
31	0.959958	0.94997	0.967986	0.940985	0.930725	0.949767
32	0.957763	0.947545	0.966026	0.940556	0.930264	0.949371
33	0.955018	0.944524	0.963566	0.939268	0.92888	0.948182
34	0.951721	0.940906	0.960599	0.936689	0.926112	0.945796
35	0.950073	0.939102	0.959111	0.935399	0.92473	0.944602
36	0.949522	0.9385	0.958613	0.933247	0.922425	0.942607
37	0.947318	0.936093	0.956618	0.931522	0.92058	0.941005
38	0.946216	0.934891	0.955618	0.92893	0.91781	0.938595
39	0.945113	0.93369	0.954617	0.9272	0.915964	0.936985
40	0.94015	0.928299	0.950096	0.925469	0.914119	0.935372
41				0.923306	0.911815	0.933354
42	0.939599	0.927701	0.949592	0.920273	0.908589	0.930521
43	0.939047	0.927103	0.949088	0.918971	0.907206	0.929303
44	0.937387	0.925305	0.94757	0.917665	0.905818	0.928081
45	0.937387	0.925305	0.94757	0.914613	0.90258	0.925222
46	0.936833	0.924706	0.947063	0.911122	0.89888	0.921947
47	0.936279	0.924106	0.946555	0.908065	0.895645	0.919074
48	0.935169	0.922907	0.945539	0.906754	0.894258	0.917841
49	0.932396	0.919913	0.942994	0.904569	0.89195	0.915784
50	0.930731	0.918119	0.941463	0.903694	0.891026	0.914961
51	0.929619	0.916921	0.94044	0.902377	0.889635	0.91372
52	0.927394	0.914527	0.938389	0.901059	0.888245	0.912477
53	0.925168	0.912136	0.936336	0.898861	0.885927	0.910404
54	0.925168	0.912136	0.936336	0.896222	0.883145	0.907912
55	0.921824	0.908548	0.933245	0.89402	0.880826	0.905831
56	0.92071	0.907354	0.932213	0.892257	0.878971	0.904165
57	0.920152	0.906757	0.931697	0.890935	0.87758	0.902913
58	0.917364	0.903773	0.929111	0.890492	0.877115	0.902495
59	0.917364	0.903773	0.929111	0.889166	0.875721	0.901239
60	0.915688	0.901981	0.927555	0.887396	0.873861	0.899564
61	0.915688	0.901981	0.927555	0.886069	0.872467	0.898305
62	0.915128	0.901383	0.927036	0.88474	0.871071	0.897046
63	0.915128	0.901383	0.927036	0.884296	0.870606	0.896625
64	0.913447	0.899588	0.925473	0.88252	0.868741	0.89494
65	0.912325	0.89839	0.92443	0.880288	0.8664	0.892822
66	0.911199	0.897189	0.923383	0.8785	0.864525	0.891125
67	0.911199	0.897189	0.923383	0.875811	0.861707	0.888571
68	0.909507	0.895384	0.921807	0.874018	0.859829	0.886867
69	0.908941	0.894781	0.92128	0.873121	0.85889	0.886014
70	0.908375	0.894178	0.920753	0.871774	0.85748	0.884733
71	0.907242	0.89297	0.919697	0.871325	0.85701	0.884305
72	0.906675	0.892366	0.919169	0.867725	0.853243	0.880878
73	0.906107	0.891761	0.918639	0.866372	0.85183	0.87959
74	0.904971	0.890551	0.917579	0.864568	0.849944	0.877871
75	0.904403	0.889947	0.917049	0.864568	0.849944	0.877871
76	0.903834	0.889341	0.916518	0.862311	0.847586	0.875719
77	0.903265	0.888736	0.915987	0.860502	0.845698	0.873994
78	0.902695	0.88813	0.915455	0.859598	0.844754	0.873131
79	0.902124	0.887522	0.914921	0.859598	0.844754	0.873131
80	0.902124	0.887522	0.914921	0.856424	0.841443	0.870101
81	0.900978	0.886303	0.913851	0.85597	0.840969	0.869668
82	0.899832	0.885086	0.912781	0.852791	0.837655	0.866631
83				0.850974	0.835762	0.864893
84	0.89926	0.884477	0.912245	0.85052	0.835288	0.864459
85	0.89926	0.884477	0.912245	0.850065	0.834814	0.864024
86	0.89926	0.884477	0.912245	0.848239	0.832914	0.862278
87	0.896374	0.881411	0.909547	0.847324	0.831961	0.861403
88	0.895219	0.880184	0.908465	0.84549	0.830051	0.859648
89	0.894063	0.878958	0.907383	0.84182	0.826232	0.856134
90	0.893484	0.878344	0.906841	0.841361	0.825755	0.855694
91	0.890591	0.875276	0.904129	0.840443	0.8248	0.854815
92	0.888274	0.872823	0.901955	0.840443	0.8248	0.854815
93	0.888274	0.872823	0.901955	0.838597	0.82288	0.853046
94	0.887694	0.872209	0.90141	0.83675	0.82096	0.851276
95	0.88595	0.870363	0.899772	0.835363	0.819519	0.849946
96	0.884787	0.869132	0.898679	0.83351	0.817594	0.84817
97	0.883623	0.867902	0.897585	0.83212	0.81615	0.846836
98				0.830725	0.814701	0.845498
99	0.88246	0.866673	0.896491	0.829795	0.813736	0.844605
100	0.88246	0.866673	0.896491	0.828865	0.81277	0.843712
101	0.881292	0.865438	0.895392	0.827933	0.811803	0.842818
102	0.880707	0.86482	0.894841	0.827467	0.811319	0.84237
103	0.878948	0.862962	0.893186	0.826532	0.810349	0.841473
104	0.877775	0.861723	0.892081	0.824663	0.80841	0.839678
105				0.821389	0.805014	0.836532
106	0.877775	0.861723	0.892081	0.819983	0.803557	0.83518
107	0.877187	0.861103	0.891528	0.819514	0.803071	0.83473
108	0.876598	0.860481	0.890973	0.818576	0.802098	0.833827
109	0.87542	0.859238	0.889863	0.8167	0.800154	0.832023
110	0.873653	0.857374	0.888197	0.814354	0.797725	0.829766
111	0.873653	0.857374	0.888197	0.813885	0.797239	0.829314
112	0.872472	0.856129	0.887083	0.811065	0.79432	0.8266
113	0.87129	0.854882	0.885968	0.808713	0.791886	0.824334
114	0.87129	0.854882	0.885968	0.808242	0.791399	0.823881
115	0.870697	0.854258	0.885408	0.806357	0.789449	0.822064
116	0.869511	0.853008	0.884289	0.805414	0.788474	0.821156
117	0.869511	0.853008	0.884289	0.803057	0.786037	0.818883
118				0.802113	0.785062	0.817973
119	0.868917	0.852382	0.883728	0.800695	0.783596	0.816605
120	0.867729	0.851131	0.882606	0.799749	0.782618	0.815692
121	0.867134	0.850503	0.882044	0.799275	0.782129	0.815235
122	0.866538	0.849876	0.881481	0.797851	0.780658	0.813861
123				0.796901	0.779677	0.812945
124	0.865942	0.849249	0.880918	0.795002	0.777715	0.811112
125	0.864748	0.847992	0.87979	0.793102	0.775754	0.809277
126	0.864151	0.847364	0.879226	0.792152	0.774773	0.80836
127	0.862957	0.846107	0.878096	0.790724	0.7733	0.80698
128	0.862957	0.846107	0.878096	0.789293	0.771823	0.805598
129	0.862357	0.845476	0.877529	0.788337	0.770837	0.804675
130	0.862357	0.845476	0.877529
131	0.859955	0.84295	0.875257	0.786901	0.769356	0.803287
132	0.858753	0.841686	0.87412	0.785944	0.768369	0.802362
133	0.858152	0.841054	0.87355	0.784026	0.766391	0.800508
134	0.856948	0.83979	0.872411	0.783066	0.7654	0.79958
135	0.856345	0.839156	0.87184	0.782585	0.764905	0.799115
136	0.854535	0.837255	0.870125	0.782103	0.764408	0.798649
137	0.853327	0.835987	0.86898	0.779694	0.761924	0.796319
138	0.852723	0.835353	0.868407	0.776802	0.758945	0.793522
139	0.852118	0.834718	0.867834	0.775838	0.757952	0.792589
140	0.851513	0.834083	0.867261	0.774872	0.756957	0.791654
141	0.849695	0.832176	0.865536	0.773424	0.755466	0.790252
142	0.849087	0.831538	0.864959	0.772457	0.75447	0.789316
143				0.771972	0.75397	0.788846
144	0.848478	0.830899	0.864381	0.770032	0.751973	0.786968
145	0.848478	0.830899	0.864381	0.768576	0.750474	0.785558
146	0.847867	0.830257	0.863801	0.767604	0.749474	0.784616
147	0.847255	0.829616	0.863221	0.767604	0.749474	0.784616
148	0.846643	0.828974	0.862641	0.767117	0.748974	0.784145
149	0.845417	0.827688	0.861477	0.76663	0.748472	0.783673
150	0.845417	0.827688	0.861477	0.765163	0.746962	0.782252
151	0.845417	0.827688	0.861477	0.764674	0.746459	0.781778
152	0.844803	0.827045	0.860894	0.762226	0.743941	0.779406
153	0.844189	0.826401	0.860311	0.758797	0.740414	0.776082
154	0.843575	0.825757	0.859728	0.758306	0.73991	0.775606
155	0.84173	0.823824	0.857976	0.757816	0.739405	0.77513
156	0.840498	0.822533	0.856805	0.756833	0.738395	0.774177
157	0.839881	0.821887	0.856219	0.756833	0.738395	0.774177
158	0.838645	0.820593	0.855045	0.756341	0.737889	0.7737
159	0.83679	0.81865	0.853281	0.754864	0.736371	0.772268
160	0.83555	0.817353	0.852102	0.752895	0.734347	0.770357
161	0.83431	0.816055	0.850922	0.752401	0.73384	0.769878
162	0.83369	0.815407	0.850332	0.751908	0.733333	0.769399
163	0.83245	0.81411	0.849152	0.750425	0.731809	0.76796
164	0.831207	0.81281	0.847969	0.749433	0.730791	0.766998
165	0.829964	0.811511	0.846785	0.748938	0.730282	0.766517
166				0.748442	0.729772	0.766035
167	0.829342	0.810861	0.846193	0.747946	0.729263	0.765554
168	0.82872	0.810211	0.8456	0.745466	0.726716	0.763146
169	0.82872	0.810211	0.8456	0.743975	0.725186	0.761698
170	0.827468	0.808902	0.844407	0.742482	0.723653	0.760248
171	0.826841	0.808247	0.84381	0.742482	0.723653	0.760248
172	0.826841	0.808247	0.84381	0.740983	0.722114	0.758792
173	0.825585	0.806934	0.842613	0.739982	0.721087	0.75782
174	0.825585	0.806934	0.842613	0.739482	0.720574	0.757334
175	0.825585	0.806934	0.842613	0.739482	0.720574	0.757334
176	0.825585	0.806934	0.842613	0.737979	0.719031	0.755874
177	0.824324	0.805617	0.841412	0.737476	0.718515	0.755385
178	0.824324	0.805617	0.841412	0.736467	0.71748	0.754406
179	0.823061	0.804297	0.840208	0.735458	0.716444	0.753425
180				0.734448	0.715408	0.752444
181	0.822429	0.803638	0.839606	0.734448	0.715408	0.752444
182	0.822429	0.803638	0.839606	0.733437	0.714371	0.751461
183	0.821796	0.802976	0.839002	0.732426	0.713333	0.750478
184	0.821162	0.802314	0.838398	0.731413	0.712295	0.749494
185				0.730907	0.711775	0.749001
186	0.818623	0.799663	0.835977	0.729893	0.710735	0.748016
187	0.817989	0.799001	0.835371	0.728879	0.709695	0.74703
188	0.817989	0.799001	0.835371	0.726338	0.70709	0.744558
189	0.817353	0.798338	0.834765	0.725829	0.706569	0.744064
190	0.816718	0.797675	0.834159	0.72532	0.706047	0.743569
191	0.816082	0.797012	0.833552	0.724811	0.705524	0.743073
192	0.816082	0.797012	0.833552	0.7243	0.705001	0.742577
193	0.815443	0.796345	0.832943	0.7243	0.705001	0.742577
194	0.813528	0.794347	0.831114	0.723278	0.703953	0.741582
195	0.812249	0.793013	0.829893
196	0.810969	0.79168	0.828671	0.722256	0.702905	0.740588
197	0.809689	0.790345	0.827448	0.721744	0.702381	0.74009
198	0.809689	0.790345	0.827448	0.720206	0.700805	0.738593
199				0.719693	0.700279	0.738094
200	0.809047	0.789676	0.826834	0.718153	0.698701	0.736596
201	0.808403	0.789005	0.826219	0.717126	0.697649	0.735596
202	0.807115	0.787662	0.824988	0.71507	0.695543	0.733594
203	0.807115	0.787662	0.824988	0.714556	0.695017	0.733094
204	0.805823	0.786317	0.823754	0.714556	0.695017	0.733094
205				0.713525	0.693961	0.73209
206	0.804528	0.784967	0.822515	0.712492	0.692903	0.731085
207	0.80388	0.784292	0.821896	0.71146	0.691846	0.730079
208				0.709911	0.69026	0.72857
209	0.803231	0.783616	0.821276	0.709394	0.689731	0.728067
210				0.709394	0.689731	0.728067
211	0.802582	0.782941	0.820655	0.709394	0.689731	0.728067
212	0.801279	0.781583	0.819409	0.709394	0.689731	0.728067
213				0.708352	0.688665	0.727052
214	0.799975	0.780225	0.818161	0.707832	0.688132	0.726545
215	0.799322	0.779546	0.817537	0.70679	0.687065	0.72553
216	0.797363	0.777507	0.815663	0.706269	0.686532	0.725023
217	0.796056	0.776147	0.814411	0.703659	0.68386	0.72248
218	0.796056	0.776147	0.814411	0.703135	0.683325	0.72197
219	0.795401	0.775466	0.813785
220	0.792122	0.772056	0.810645	0.702084	0.682249	0.720946
221	0.791466	0.771373	0.810016
222	0.79081	0.770691	0.809388	0.701559	0.681711	0.720434
223	0.790153	0.770009	0.808758	0.701033	0.681173	0.719921
224	0.789496	0.769325	0.808128	0.699981	0.680096	0.718896
225	0.788838	0.768642	0.807498	0.698929	0.67902	0.717871
226	0.788178	0.767956	0.806866	0.696822	0.676865	0.715817
227	0.786859	0.766586	0.805601	0.696293	0.676324	0.715302
228	0.786859	0.766586	0.805601	0.694173	0.674156	0.713235
229	0.786198	0.765899	0.804968	0.693644	0.673614	0.712719
230	0.785537	0.765212	0.804334	0.692584	0.67253	0.711685
231	0.784875	0.764525	0.803699	0.692053	0.671988	0.711168
232	0.784875	0.764525	0.803699	0.690991	0.670902	0.710132
233	0.78421	0.763834	0.803062	0.689927	0.669814	0.709094
234	0.783545	0.763143	0.802424	0.688861	0.668724	0.708054
235	0.782215	0.761761	0.801148	0.687794	0.667633	0.707013
236				0.687794	0.667633	0.707013
237	0.781549	0.76107	0.800509	0.687259	0.667085	0.706491
238	0.781549	0.76107	0.800509	0.687259	0.667085	0.706491
239	0.781549	0.76107	0.800509	0.686723	0.666538	0.705969
240				0.686187	0.66599	0.705446
241	0.779547	0.758991	0.798589	0.68565	0.665441	0.704922
242				0.68565	0.665441	0.704922
243	0.778879	0.758298	0.797948	0.68511	0.664889	0.704396
244	0.778212	0.757606	0.797308	0.682949	0.66268	0.702288
245	0.777544	0.756913	0.796667	0.682408	0.662127	0.70176
246	0.776207	0.755525	0.795383	0.681867	0.661574	0.701232
247	0.775538	0.754831	0.79474	0.679699	0.659358	0.699117
248	0.774868	0.754136	0.794097
249				0.679155	0.658802	0.698586
250	0.774198	0.753442	0.793454
251				0.678068	0.65769	0.697525
252				0.676437	0.656024	0.695933
253	0.774198	0.753442	0.793454	0.675893	0.655468	0.695402
254	0.773527	0.752746	0.79281	0.675893	0.655468	0.695402
255	0.772856	0.752049	0.792165	0.674803	0.654354	0.694338
256	0.772184	0.751352	0.79152	0.673713	0.653241	0.693274
257	0.772184	0.751352	0.79152	0.672075	0.651568	0.691675
258	0.772184	0.751352	0.79152	0.671528	0.651009	0.691141
259	0.770835	0.749954	0.790224	0.670434	0.649893	0.690073
260	0.768135	0.747155	0.78763	0.669339	0.648774	0.689003
261	0.76746	0.746455	0.78698	0.668242	0.647654	0.687932
262				0.66605	0.645416	0.68579
263	0.766783	0.745753	0.78633	0.664951	0.644295	0.684717
264	0.766105	0.745051	0.785679	0.663853	0.643175	0.683644
265				0.663304	0.642614	0.683107
266	0.764751	0.743648	0.784376	0.661655	0.640932	0.681496
267	0.764073	0.742945	0.783724	0.661655	0.640932	0.681496
268	0.763393	0.742241	0.783071	0.660555	0.63981	0.68042
269	0.762713	0.741537	0.782417	0.658905	0.638127	0.678807
270	0.761352	0.740128	0.781108
271				0.658355	0.637566	0.678269
272	0.760672	0.739423	0.780454	0.657254	0.636444	0.677193
273	0.758631	0.73731	0.778489	0.655053	0.634199	0.675039
274				0.654501	0.633636	0.674499
275	0.75795	0.736606	0.777835	0.653948	0.633073	0.673959
276	0.75727	0.735902	0.77718	0.653948	0.633073	0.673959
277	0.75659	0.735198	0.776525	0.653948	0.633073	0.673959
278	0.755908	0.734493	0.775868	0.653394	0.632508	0.673417
279				0.65173	0.630812	0.671789
280				0.650621	0.629681	0.670704
281	0.755227	0.733788	0.775212	0.650066	0.629115	0.67016
282	0.754543	0.733081	0.774554	0.648955	0.627983	0.669073
283	0.753859	0.732373	0.773895	0.648399	0.627417	0.668529
284	0.75249	0.730957	0.772576	0.647843	0.62685	0.667985
285	0.751804	0.730248	0.771916	0.647288	0.626284	0.667442
286	0.751804	0.730248	0.771916	0.647288	0.626284	0.667442
287				0.646176	0.625151	0.666353
288	0.751804	0.730248	0.771916	0.645618	0.624583	0.665807
290	0.75043	0.728827	0.770592	0.645059	0.624014	0.66526
291	0.749743	0.728116	0.76993	0.643382	0.622305	0.663619
292	0.749053	0.727403	0.769265
293	0.749053	0.727403	0.769265	0.642264	0.621167	0.662524
294	0.748362	0.726689	0.7686	0.641705	0.620598	0.661977
295	0.747672	0.725975	0.767935	0.640587	0.619459	0.660882
296				0.640028	0.618889	0.660334
297				0.638346	0.617177	0.658687
298	0.74629	0.724547	0.766603	0.636105	0.614896	0.656491
299	0.745598	0.723832	0.765936	0.634983	0.613754	0.655392
300				0.63386	0.612611	0.654292
301	0.745598	0.723832	0.765936	0.632737	0.611468	0.653191
302	0.744906	0.723116	0.765269	0.631612	0.610324	0.652089
303	0.744211	0.722398	0.764599	0.631049	0.609751	0.651536
304	0.743516	0.72168	0.76393	0.631049	0.609751	0.651536
305	0.742125	0.720243	0.762588	0.630484	0.609176	0.650983
306	0.741429	0.719523	0.761917	0.630484	0.609176	0.650983
307	0.740733	0.718804	0.761246	0.630484	0.609176	0.650983
308	0.739339	0.717365	0.759902	0.629917	0.608599	0.650427
309	0.738642	0.716644	0.759229	0.62935	0.608022	0.649871
310	0.737944	0.715924	0.758556	0.62935	0.608022	0.649871
311	0.737944	0.715924	0.758556	0.62935	0.608022	0.649871
312	0.736547	0.714481	0.757207	0.628213	0.606865	0.648757
313	0.736547	0.714481	0.757207	0.626506	0.605128	0.647084
314	0.735146	0.713035	0.755856	0.625937	0.604549	0.646526
315	0.734446	0.712312	0.75518	0.624798	0.60339	0.645409
316	0.734446	0.712312	0.75518	0.624227	0.60281	0.64485
317	0.733744	0.711588	0.754503	0.624227	0.60281	0.64485
318	0.73234	0.710138	0.753147	0.624227	0.60281	0.64485
319	0.731638	0.709414	0.752469	0.623081	0.601644	0.643726
320				0.622507	0.60106	0.643164
321	0.729529	0.707239	0.750433	0.621358	0.599892	0.642038
322	0.728826	0.706514	0.749755	0.620783	0.599307	0.641474
323	0.728826	0.706514	0.749755	0.620208	0.598722	0.64091
324	0.728826	0.706514	0.749755	0.619055	0.597549	0.63978
325	0.728826	0.706514	0.749755	0.617326	0.595791	0.638084
326				0.616748	0.595203	0.637517
327				0.615589	0.594025	0.636381
329	0.727415	0.705058	0.748392
330	0.726004	0.703603	0.747028	0.61501	0.593436	0.635813
332	0.725299	0.702876	0.746347	0.614431	0.592847	0.635245
334	0.723888	0.701421	0.744983	0.613851	0.592257	0.634676
335				0.613271	0.591668	0.634108
336	0.723888	0.701421	0.744983	0.613271	0.591668	0.634108
337	0.723181	0.700693	0.744299	0.612691	0.591078	0.633538
338				0.612691	0.591078	0.633538
339				0.612107	0.590484	0.632966
340	0.723181	0.700693	0.744299
341				0.611522	0.58989	0.632392
342	0.723181	0.700693	0.744299	0.611522	0.58989	0.632392
343	0.722471	0.699961	0.743614
344				0.61035	0.588697	0.631242
345	0.722471	0.699961	0.743614	0.609763	0.588101	0.630667
346	0.722471	0.699961	0.743614	0.608588	0.586906	0.629514
347	0.722471	0.699961	0.743614
348	0.722471	0.699961	0.743614	0.607412	0.585711	0.628361
349	0.721758	0.699226	0.742924	0.606824	0.585113	0.627784
350	0.719618	0.69702	0.740857	0.606235	0.584515	0.627207
351	0.719618	0.69702	0.740857	0.605647	0.583916	0.626629
352	0.718904	0.696284	0.740166	0.605057	0.583317	0.62605
353				0.603877	0.582117	0.624892
354	0.718904	0.696284	0.740166	0.603286	0.581517	0.624313
355	0.718186	0.695544	0.739472
356	0.717469	0.694805	0.738779	0.603286	0.581517	0.624313
357	0.71675	0.694064	0.738084	0.602695	0.580917	0.623733
358	0.716031	0.693323	0.737389	0.602104	0.580316	0.623153
359	0.715311	0.692581	0.736693	0.601512	0.579714	0.622572
360	0.713872	0.691098	0.735301	0.600325	0.578508	0.621407
361	0.713151	0.690355	0.734604	0.599731	0.577904	0.620824
362	0.71243	0.689613	0.733906	0.599731	0.577904	0.620824
363	0.71243	0.689613	0.733906	0.597944	0.576089	0.61907
364				0.597348	0.575483	0.618485
365	0.710985	0.688124	0.732509	0.596154	0.57427	0.617313
366				0.595556	0.573662	0.616726
367	0.710261	0.687379	0.731809	0.593762	0.57184	0.614965
368	0.710261	0.687379	0.731809	0.593163	0.571232	0.614377
369	0.708812	0.685887	0.730406	0.592563	0.570623	0.613788
370	0.708086	0.68514	0.729704	0.592563	0.570623	0.613788
371	0.70736	0.684392	0.729002	0.592563	0.570623	0.613788
372	0.70736	0.684392	0.729002	0.59136	0.569401	0.612607
373	0.706632	0.683642	0.728297	0.59136	0.569401	0.612607
374				0.590758	0.568789	0.612016
375	0.705902	0.682891	0.727591
376	0.705902	0.682891	0.727591
377	0.705172	0.682139	0.726884	0.590156	0.568178	0.611424
378	0.704441	0.681386	0.726177	0.588949	0.566952	0.610239
379	0.704441	0.681386	0.726177	0.587741	0.565725	0.609053
380				0.586533	0.564499	0.607866
381	0.704441	0.681386	0.726177
382	0.703706	0.68063	0.725466	0.585323	0.563271	0.606678
384	0.702971	0.679873	0.724755	0.585323	0.563271	0.606678
385	0.702236	0.679116	0.724043	0.584718	0.562656	0.606083
386	0.702236	0.679116	0.724043	0.584112	0.562041	0.605488
387	0.702236	0.679116	0.724043	0.584112	0.562041	0.605488
388				0.583503	0.561423	0.60489
389	0.702236	0.679116	0.724043	0.583503	0.561423	0.60489
391				0.582894	0.560805	0.604292
392				0.582284	0.560186	0.603693
393	0.701497	0.678355	0.723328
394	0.700755	0.677591	0.72261	0.581675	0.559567	0.603094
395	0.699266	0.676057	0.721169	0.581064	0.558947	0.602494
396	0.697776	0.674524	0.719728	0.581064	0.558947	0.602494
397	0.696287	0.67299	0.718286
398	0.694797	0.671458	0.716844	0.579841	0.557706	0.601293
399	0.694052	0.670691	0.716122
400	0.694052	0.670691	0.716122	0.578615	0.556461	0.600088
401	0.694052	0.670691	0.716122	0.578615	0.556461	0.600088
402	0.694052	0.670691	0.716122	0.578615	0.556461	0.600088
403	0.692553	0.669148	0.714671	0.577999	0.555836	0.599483
404				0.577999	0.555836	0.599483
405	0.692553	0.669148	0.714671
406	0.692553	0.669148	0.714671	0.577382	0.55521	0.598877
407	0.692553	0.669148	0.714671	0.576147	0.553956	0.597664
408	0.692553	0.669148	0.714671	0.574911	0.552701	0.596449
409	0.691797	0.66837	0.713939	0.57367	0.551442	0.59523
410	0.69104	0.667591	0.713206	0.573049	0.550812	0.59462
411	0.689525	0.666031	0.711739	0.572428	0.550181	0.59401
412	0.689525	0.666031	0.711739	0.571183	0.548919	0.592787
413				0.570561	0.548287	0.592175
414	0.688765	0.665249	0.711004	0.569938	0.547655	0.591563
415	0.688005	0.664467	0.710268	0.56869	0.546388	0.590336
416	0.688005	0.664467	0.710268	0.568065	0.545754	0.589722
417	0.687244	0.663684	0.709531	0.568065	0.545754	0.589722
418	0.687244	0.663684	0.709531	0.567439	0.545119	0.589107
419				0.566812	0.544484	0.588491
420	0.687244	0.663684	0.709531	0.566812	0.544484	0.588491
421	0.687244	0.663684	0.709531	0.566812	0.544484	0.588491
422	0.687244	0.663684	0.709531	0.566182	0.543844	0.587871
423				0.565551	0.543204	0.587252
425	0.687244	0.663684	0.709531	0.564921	0.542564	0.586632
426	0.685713	0.662109	0.708049
427	0.685713	0.662109	0.708049	0.563027	0.540643	0.584771
428	0.685713	0.662109	0.708049	0.563027	0.540643	0.584771
429	0.685713	0.662109	0.708049
431	0.684943	0.661315	0.707303	0.562395	0.540001	0.584149
432				0.561761	0.539359	0.583527
433				0.561127	0.538716	0.582903
434	0.684171	0.66052	0.706556	0.559859	0.53743	0.581657
435				0.559859	0.53743	0.581657
436				0.559859	0.53743	0.581657
437	0.683398	0.659726	0.705808	0.558584	0.536136	0.580403
438	0.682626	0.658931	0.705061	0.557307	0.534841	0.579148
439	0.682626	0.658931	0.705061	0.55603	0.533546	0.577893
440				0.55603	0.533546	0.577893
441	0.681852	0.658134	0.704311	0.55603	0.533546	0.577893
442	0.681852	0.658134	0.704311	0.55539	0.532897	0.577263
443	0.681852	0.658134	0.704311	0.55539	0.532897	0.577263
444	0.681852	0.658134	0.704311	0.554749	0.532247	0.576633
445				0.554108	0.531597	0.576002
447	0.681074	0.657333	0.703558	0.554108	0.531597	0.576002
448	0.681074	0.657333	0.703558	0.553466	0.530945	0.575371
449	0.681074	0.657333	0.703558	0.552823	0.530294	0.574739
450	0.68029	0.656526	0.7028	0.552823	0.530294	0.574739
451	0.68029	0.656526	0.7028	0.552823	0.530294	0.574739
452	0.68029	0.656526	0.7028	0.55153	0.528982	0.573467
453	0.679502	0.655714	0.702037
454				0.550883	0.528326	0.572832
455	0.678713	0.654901	0.701273	0.550237	0.527671	0.572196
457	0.678713	0.654901	0.701273	0.54959	0.527015	0.57156
458	0.678713	0.654901	0.701273	0.548295	0.525703	0.570286
459	0.67792	0.654085	0.700506	0.547647	0.525046	0.569649
460	0.676334	0.652451	0.698972
461	0.675541	0.651635	0.698205	0.546999	0.524389	0.569011
462	0.674748	0.650819	0.697437	0.544401	0.521755	0.566455
463	0.674748	0.650819	0.697437	0.54375	0.521096	0.565815
464	0.674748	0.650819	0.697437	0.54375	0.521096	0.565815
466	0.67395	0.649997	0.696664	0.543097	0.520434	0.565173
467	0.67395	0.649997	0.696664	0.54179	0.51911	0.563887
468				0.54179	0.51911	0.563887
470				0.539827	0.517121	0.561955
471	0.67395	0.649997	0.696664	0.539172	0.516457	0.56131
472	0.673148	0.649171	0.695889	0.539172	0.516457	0.56131
473				0.538516	0.515793	0.560665
474				0.537204	0.514464	0.559373
475				0.536548	0.513799	0.558728
476	0.672347	0.648346	0.695114	0.535893	0.513135	0.558082
477	0.671546	0.647521	0.694338
478	0.671546	0.647521	0.694338	0.534579	0.511805	0.556789
479				0.534579	0.511805	0.556789
480	0.670739	0.646691	0.693558	0.534579	0.511805	0.556789
481	0.670739	0.646691	0.693558	0.534579	0.511805	0.556789
482				0.533919	0.511137	0.556139
484				0.532599	0.5098	0.554839
485	0.669931	0.645858	0.692776	0.531938	0.509131	0.554189
486				0.531938	0.509131	0.554189
488	0.669122	0.645025	0.691993	0.531273	0.508458	0.553534
489				0.529944	0.507111	0.552225
490				0.529279	0.506438	0.55157
491	0.666692	0.642523	0.689641	0.528613	0.505764	0.550914
492				0.52728	0.504414	0.549601
493	0.666692	0.642523	0.689641
494	0.666692	0.642523	0.689641
495				0.526611	0.503737	0.548943
496	0.665878	0.641685	0.688853
498	0.665878	0.641685	0.688853	0.525943	0.503061	0.548285
499	0.665878	0.641685	0.688853	0.525274	0.502383	0.547626
500	0.665061	0.640844	0.688062	0.524605	0.501706	0.546967
502	0.664243	0.640002	0.687271	0.523267	0.500352	0.545649
503	0.664243	0.640002	0.687271
504	0.664243	0.640002	0.687271	0.521928	0.498997	0.54433
505				0.521928	0.498997	0.54433
506	0.663421	0.639155	0.686475
508	0.663421	0.639155	0.686475
510	0.663421	0.639155	0.686475	0.520588	0.497642	0.54301
511	0.661768	0.637453	0.684876
512	0.660941	0.636602	0.684076	0.520588	0.497642	0.54301
513	0.660941	0.636602	0.684076	0.519916	0.496961	0.542347
515	0.660113	0.635749	0.683274
516	0.659285	0.634896	0.682472	0.519243	0.496281	0.541684
517	0.658456	0.634044	0.681671
518				0.519243	0.496281	0.541684
519	0.658456	0.634044	0.681671	0.51857	0.495599	0.54102
520	0.658456	0.634044	0.681671	0.517894	0.494916	0.540355
521				0.516544	0.49355	0.539024
522	0.657624	0.633187	0.680865
523	0.656792	0.63233	0.680059	0.516544	0.49355	0.539024
524	0.656792	0.63233	0.680059
525				0.515868	0.492866	0.538358
526	0.656792	0.63233	0.680059	0.515191	0.492181	0.53769
527	0.655118	0.630607	0.678439	0.515191	0.492181	0.53769
531	0.654282	0.629746	0.677629	0.514512	0.491495	0.537021
532	0.653445	0.628885	0.676819	0.513833	0.490808	0.536352
533	0.653445	0.628885	0.676819	0.513833	0.490808	0.536352
534	0.652606	0.628022	0.676007
535	0.651766	0.627158	0.675193
536	0.650925	0.626292	0.674379	0.513833	0.490808	0.536352
537	0.650925	0.626292	0.674379
538	0.650925	0.626292	0.674379	0.513152	0.490119	0.535681
539	0.650925	0.626292	0.674379
540	0.650925	0.626292	0.674379	0.513152	0.490119	0.535681
541	0.650925	0.626292	0.674379
542	0.650074	0.625416	0.673555	0.512469	0.489428	0.535007
543	0.648373	0.623665	0.671908
544	0.647522	0.622789	0.671084	0.511784	0.488735	0.534333
546	0.646671	0.621913	0.67026
547	0.646671	0.621913	0.67026	0.511784	0.488735	0.534333
548	0.645818	0.621036	0.669434	0.511097	0.48804	0.533656
549	0.644965	0.620158	0.668607
552	0.64411	0.619279	0.66778	0.51041	0.487345	0.532979
553				0.509037	0.485956	0.531625
554	0.64411	0.619279	0.66778	0.509037	0.485956	0.531625
555				0.508348	0.485259	0.530946
556	0.64411	0.619279	0.66778
557				0.508348	0.485259	0.530946
558	0.643253	0.618397	0.666949	0.507657	0.48456	0.530265
559	0.641535	0.61663	0.665285	0.506966	0.483862	0.529585
560	0.639817	0.614864	0.66362
561	0.639817	0.614864	0.66362
562				0.505585	0.482465	0.528223
563				0.504202	0.481066	0.526859
564	0.638957	0.61398	0.662787	0.50351	0.480367	0.526177
565	0.638097	0.613096	0.661953
567	0.638097	0.613096	0.661953	0.502818	0.479668	0.525495
568				0.501435	0.47827	0.524131
569	0.637235	0.612209	0.661118
570	0.637235	0.612209	0.661118
571	0.637235	0.612209	0.661118
572	0.63637	0.611321	0.660279	0.500742	0.477569	0.523447
573				0.500048	0.476868	0.522762
574	0.63637	0.611321	0.660279	0.499355	0.476167	0.522078
575	0.63637	0.611321	0.660279	0.497965	0.474763	0.520708
577	0.635502	0.610428	0.659438
578				0.496576	0.47336	0.519337
580	0.633766	0.608643	0.657755
581	0.632025	0.606854	0.656067	0.496576	0.47336	0.519337
582	0.632025	0.606854	0.656067	0.496576	0.47336	0.519337
583				0.49588	0.472656	0.51865
584				0.494487	0.471249	0.517275
585				0.492398	0.469139	0.515213
586	0.632025	0.606854	0.656067	0.4917	0.468435	0.514524
588	0.632025	0.606854	0.656067	0.491003	0.467731	0.513836
589	0.631149	0.605954	0.655218
590	0.631149	0.605954	0.655218
591	0.630273	0.605053	0.654368	0.490304	0.467026	0.513146
592				0.488903	0.465612	0.511763
595				0.488203	0.464905	0.511071
596	0.630273	0.605053	0.654368	0.487503	0.464198	0.510379
597				0.486102	0.462784	0.508996
598	0.630273	0.605053	0.654368	0.486102	0.462784	0.508996
599				0.4854	0.462076	0.508303
601				0.483997	0.460661	0.506917
602	0.629389	0.604144	0.653511	0.483997	0.460661	0.506917
603	0.629389	0.604144	0.653511	0.483294	0.459951	0.506222
604	0.628504	0.603234	0.652654	0.483294	0.459951	0.506222
605	0.627618	0.602324	0.651795	0.482589	0.45924	0.505526
606	0.626732	0.601413	0.650936
608				0.482589	0.45924	0.505526
609	0.625844	0.600501	0.650075	0.481884	0.458528	0.504828
610	0.624064	0.598671	0.648349	0.481884	0.458528	0.504828
611	0.624064	0.598671	0.648349	0.481884	0.458528	0.504828
612	0.624064	0.598671	0.648349	0.481884	0.458528	0.504828
613				0.481174	0.457812	0.504127
614				0.480464	0.457096	0.503426
616	0.623168	0.597751	0.647481	0.480464	0.457096	0.503426
617				0.479753	0.456378	0.502723
618				0.47904	0.455658	0.502019
619				0.47904	0.455658	0.502019
620	0.623168	0.597751	0.647481	0.47904	0.455658	0.502019
621				0.478325	0.454937	0.501313
622				0.47761	0.454216	0.500607
623	0.623168	0.597751	0.647481	0.47761	0.454216	0.500607
624	0.622268	0.596825	0.646608
625	0.622268	0.596825	0.646608
626	0.622268	0.596825	0.646608
629	0.622268	0.596825	0.646608	0.47761	0.454216	0.500607
630	0.621362	0.595893	0.645731	0.47761	0.454216	0.500607
631	0.621362	0.595893	0.645731	0.476892	0.453491	0.499897
632				0.476892	0.453491	0.499897
633	0.621362	0.595893	0.645731	0.476171	0.452764	0.499186
634				0.475451	0.452037	0.498474
636				0.475451	0.452037	0.498474
637	0.621362	0.595893	0.645731	0.474728	0.451307	0.497761
638	0.621362	0.595893	0.645731	0.474005	0.450577	0.497046
639	0.620446	0.59495	0.644843
640	0.619529	0.594008	0.643956	0.473281	0.449847	0.496331
641	0.617696	0.592122	0.64218	0.473281	0.449847	0.496331
642	0.61678	0.59118	0.641292	0.472555	0.449114	0.495614
644				0.471827	0.44838	0.494895
645	0.61678	0.59118	0.641292	0.471827	0.44838	0.494895
646	0.61678	0.59118	0.641292	0.470364	0.446903	0.49345
648				0.469632	0.446165	0.492728
649	0.615861	0.590235	0.640401	0.469632	0.446165	0.492728
650	0.615861	0.590235	0.640401
651				0.468165	0.444684	0.491278
652	0.614017	0.588339	0.638614	0.466695	0.443201	0.489826
653				0.46596	0.442459	0.4891
654	0.613095	0.587391	0.637721	0.46596	0.442459	0.4891
656				0.465224	0.441716	0.488373
657				0.464487	0.440973	0.487644
658				0.463748	0.440228	0.486915
659	0.613095	0.587391	0.637721
661	0.612169	0.586439	0.636823	0.46301	0.439483	0.486185
662				0.46301	0.439483	0.486185
663				0.46301	0.439483	0.486185
664				0.461528	0.437988	0.484721
665				0.461528	0.437988	0.484721
666	0.612169	0.586439	0.636823
667	0.611238	0.585483	0.635921	0.460786	0.43724	0.483988
668				0.460042	0.436489	0.483252
669	0.611238	0.585483	0.635921
670	0.611238	0.585483	0.635921	0.459297	0.435738	0.482517
671	0.610305	0.584523	0.635017	0.459297	0.435738	0.482517
672	0.60937	0.583562	0.634111
673				0.458552	0.434987	0.48178
674	0.60937	0.583562	0.634111	0.458552	0.434987	0.48178
675				0.458552	0.434987	0.48178
676				0.458552	0.434987	0.48178
677	0.60937	0.583562	0.634111	0.457799	0.434227	0.481036
678	0.60937	0.583562	0.634111
679	0.607493	0.581631	0.632292
680				0.457799	0.434227	0.481036
681	0.606554	0.580666	0.631382	0.457799	0.434227	0.481036
683	0.606554	0.580666	0.631382	0.457043	0.433465	0.48029
684	0.605612	0.579698	0.630469
685	0.605612	0.579698	0.630469	0.456285	0.4327	0.479541
686	0.605612	0.579698	0.630469	0.455526	0.431933	0.478791
687	0.605612	0.579698	0.630469	0.454766	0.431166	0.47804
688	0.604664	0.578724	0.62955
690	0.604664	0.578724	0.62955
691				0.454005	0.430399	0.477289
692				0.453245	0.429632	0.476538
693	0.604664	0.578724	0.62955	0.453245	0.429632	0.476538
694				0.453245	0.429632	0.476538
695	0.603713	0.577746	0.628629	0.451716	0.428089	0.475028
696	0.602763	0.576769	0.627707	0.450182	0.426542	0.473513
697	0.601809	0.575788	0.626783	0.450182	0.426542	0.473513
698				0.449414	0.425767	0.472754
699	0.600855	0.574808	0.625859
700	0.598948	0.572848	0.624009
701				0.449414	0.425767	0.472754
702	0.598948	0.572848	0.624009	0.449414	0.425767	0.472754
704	0.597991	0.571865	0.623081	0.449414	0.425767	0.472754
705	0.597991	0.571865	0.623081
706				0.449414	0.425767	0.472754
707				0.44864	0.424986	0.47199
708				0.44864	0.424986	0.47199
712	0.597991	0.571865	0.623081
713	0.597991	0.571865	0.623081
714				0.44864	0.424986	0.47199
715	0.597991	0.571865	0.623081	0.447863	0.424201	0.471222
718				0.447863	0.424201	0.471222
719	0.597028	0.570875	0.622148
720	0.596065	0.569886	0.621214	0.447083	0.423414	0.470452
721	0.5951	0.568895	0.620279	0.447083	0.423414	0.470452
722	0.5951	0.568895	0.620279	0.446301	0.422625	0.46968
723	0.5951	0.568895	0.620279	0.445518	0.421835	0.468907
724				0.444735	0.421044	0.468134
727				0.443952	0.420254	0.467361
728	0.5951	0.568895	0.620279	0.441599	0.41788	0.465037
729	0.594131	0.567899	0.619339	0.441599	0.41788	0.465037
730				0.441599	0.41788	0.465037
731				0.441599	0.41788	0.465037
732				0.440805	0.417078	0.464253
733				0.44001	0.416277	0.463468
734	0.594131	0.567899	0.619339	0.439216	0.415475	0.462684
735				0.437625	0.41387	0.461113
736	0.594131	0.567899	0.619339	0.435238	0.411462	0.458754
737	0.594131	0.567899	0.619339	0.434442	0.41066	0.457968
739				0.434442	0.41066	0.457968
740	0.594131	0.567899	0.619339	0.434442	0.41066	0.457968
741	0.594131	0.567899	0.619339	0.432042	0.408239	0.455597
742				0.432042	0.408239	0.455597
743	0.593154	0.566894	0.618392	0.432042	0.408239	0.455597
744				0.432042	0.408239	0.455597
746	0.59217	0.565883	0.617439
747				0.431234	0.407424	0.454799
749				0.430427	0.40661	0.454001
750	0.591187	0.564871	0.616486	0.429616	0.405792	0.4532
752	0.590201	0.563859	0.615531
753	0.590201	0.563859	0.615531
754	0.590201	0.563859	0.615531
755	0.590201	0.563859	0.615531
756				0.429616	0.405792	0.4532
757				0.429616	0.405792	0.4532
758	0.589211	0.56284	0.614572	0.429616	0.405792	0.4532
759				0.428801	0.40497	0.452395
760	0.589211	0.56284	0.614572	0.427986	0.404147	0.45159
761	0.589211	0.56284	0.614572
762	0.588216	0.561817	0.613607	0.427986	0.404147	0.45159
763	0.588216	0.561817	0.613607	0.427986	0.404147	0.45159
766	0.588216	0.561817	0.613607	0.427166	0.40332	0.45078
767	0.588216	0.561817	0.613607
769	0.587212	0.560784	0.612635	0.427166	0.40332	0.45078
770	0.586208	0.559752	0.611663	0.426344	0.402491	0.449969
771	0.586208	0.559752	0.611663
772	0.585203	0.558718	0.610689	0.425518	0.401657	0.449153
773				0.424692	0.400824	0.448338
774				0.424692	0.400824	0.448338
776	0.584196	0.557682	0.609713	0.423864	0.399988	0.44752
777	0.584196	0.557682	0.609713	0.423864	0.399988	0.44752
778	0.584196	0.557682	0.609713
779	0.58318	0.556637	0.608729	0.422205	0.398315	0.445882
780	0.58318	0.556637	0.608729
781	0.58216	0.555588	0.607742	0.421374	0.397476	0.445061
782				0.420543	0.396638	0.44424
784	0.58114	0.554539	0.606755
785	0.580121	0.553491	0.605767	0.419712	0.3958	0.443419
787				0.418879	0.39496	0.442596
789				0.418046	0.39412	0.441773
790				0.418046	0.39412	0.441773
791	0.580121	0.553491	0.605767	0.418046	0.39412	0.441773
792	0.580121	0.553491	0.605767	0.418046	0.39412	0.441773
794				0.417205	0.393272	0.440943
797				0.416364	0.392423	0.440112
798				0.414675	0.39072	0.438444
799	0.580121	0.553491	0.605767
801	0.580121	0.553491	0.605767	0.414675	0.39072	0.438444
802				0.414675	0.39072	0.438444
803				0.413825	0.389863	0.437604
804	0.580121	0.553491	0.605767
806	0.579087	0.552426	0.604766
807	0.579087	0.552426	0.604766	0.412975	0.389005	0.436765
808				0.412126	0.388149	0.435926
809				0.412126	0.388149	0.435926
811	0.579087	0.552426	0.604766	0.412126	0.388149	0.435926
812	0.579087	0.552426	0.604766	0.412126	0.388149	0.435926
813	0.578043	0.551352	0.603757	0.412126	0.388149	0.435926
814	0.578043	0.551352	0.603757	0.410412	0.38642	0.434233
815	0.576994	0.550271	0.602742
816	0.576994	0.550271	0.602742
817				0.409552	0.385552	0.433384
818	0.575943	0.549189	0.601725
820	0.575943	0.549189	0.601725	0.409552	0.385552	0.433384
821				0.409552	0.385552	0.433384
822	0.575943	0.549189	0.601725
823	0.574885	0.548098	0.600701	0.408686	0.384678	0.432529
824				0.408686	0.384678	0.432529
827				0.408686	0.384678	0.432529
828	0.573826	0.547008	0.599677	0.408686	0.384678	0.432529
829	0.573826	0.547008	0.599677	0.408686	0.384678	0.432529
830	0.571697	0.544815	0.597618	0.406049	0.382016	0.429928
831	0.571697	0.544815	0.597618
832	0.571697	0.544815	0.597618	0.405168	0.381127	0.429059
833	0.56956	0.542614	0.59555
834	0.568487	0.54151	0.594512	0.404287	0.380238	0.428189
835	0.567414	0.540406	0.593474	0.403405	0.379347	0.427318
836	0.567414	0.540406	0.593474
839				0.402522	0.378456	0.426447
840	0.567414	0.540406	0.593474	0.400757	0.376675	0.424704
841	0.567414	0.540406	0.593474
842	0.565253	0.53818	0.591383
843				0.399874	0.375785	0.423832
844	0.564172	0.537068	0.590337
845	0.564172	0.537068	0.590337
846	0.564172	0.537068	0.590337
847	0.563083	0.535947	0.589283	0.399874	0.375785	0.423832
848	0.563083	0.535947	0.589283	0.398104	0.374001	0.422084
850				0.398104	0.374001	0.422084
851	0.563083	0.535947	0.589283	0.398104	0.374001	0.422084
854				0.398104	0.374001	0.422084
855	0.563083	0.535947	0.589283	0.398104	0.374001	0.422084
858	0.561985	0.534816	0.588222
859	0.560888	0.533686	0.58716	0.398104	0.374001	0.422084
860	0.560888	0.533686	0.58716	0.396311	0.372191	0.420314
861	0.560888	0.533686	0.58716	0.394518	0.370383	0.418543
862	0.560888	0.533686	0.58716
863				0.392721	0.36857	0.416768
865	0.559783	0.532549	0.586092
866	0.559783	0.532549	0.586092	0.391822	0.367665	0.41588
867				0.390923	0.366759	0.414992
868	0.559783	0.532549	0.586092
869	0.558675	0.531407	0.58502
870	0.558675	0.531407	0.58502	0.389126	0.364948	0.413215
871	0.557562	0.530261	0.583944	0.389126	0.364948	0.413215
872	0.557562	0.530261	0.583944	0.389126	0.364948	0.413215
873	0.557562	0.530261	0.583944	0.389126	0.364948	0.413215
875	0.556442	0.529108	0.582861
876	0.556442	0.529108	0.582861	0.389126	0.364948	0.413215
877				0.388217	0.364031	0.412317
878	0.555316	0.527947	0.581773
879	0.55419	0.526787	0.580684	0.388217	0.364031	0.412317
880				0.387305	0.363113	0.411417
882				0.386392	0.362192	0.410514
883	0.551937	0.524467	0.578505
885	0.551937	0.524467	0.578505
886				0.386392	0.362192	0.410514
888				0.386392	0.362192	0.410514
889	0.551937	0.524467	0.578505
890	0.551937	0.524467	0.578505	0.385474	0.361267	0.409608
891	0.550796	0.523292	0.577402
892				0.384556	0.360342	0.408701
893				0.384556	0.360342	0.408701
894	0.550796	0.523292	0.577402
896				0.384556	0.360342	0.408701
897				0.384556	0.360342	0.408701
899	0.550796	0.523292	0.577402
902	0.550796	0.523292	0.577402
904	0.550796	0.523292	0.577402	0.384556	0.360342	0.408701
905				0.384556	0.360342	0.408701
906	0.549642	0.522102	0.576287	0.384556	0.360342	0.408701
909	0.549642	0.522102	0.576287	0.384556	0.360342	0.408701
910				0.384556	0.360342	0.408701
911	0.549642	0.522102	0.576287	0.384556	0.360342	0.408701
912	0.54848	0.520903	0.575165	0.384556	0.360342	0.408701
913	0.54848	0.520903	0.575165
915	0.54731	0.519697	0.574035
916	0.54731	0.519697	0.574035	0.384556	0.360342	0.408701
917	0.54731	0.519697	0.574035	0.384556	0.360342	0.408701
918				0.384556	0.360342	0.408701
919	0.54731	0.519697	0.574035	0.384556	0.360342	0.408701
920	0.54731	0.519697	0.574035	0.384556	0.360342	0.408701
921	0.54731	0.519697	0.574035	0.384556	0.360342	0.408701
924	0.546128	0.518477	0.572895	0.384556	0.360342	0.408701
926	0.546128	0.518477	0.572895	0.384556	0.360342	0.408701
927	0.546128	0.518477	0.572895
929	0.544938	0.517249	0.571747
930	0.544938	0.517249	0.571747
931	0.543743	0.516015	0.570594	0.384556	0.360342	0.408701
932	0.543743	0.516015	0.570594	0.384556	0.360342	0.408701
933				0.384556	0.360342	0.408701
936	0.542535	0.514767	0.569429	0.383578	0.359351	0.407739
938				0.383578	0.359351	0.407739
939	0.542535	0.514767	0.569429	0.381601	0.357348	0.405795
940	0.542535	0.514767	0.569429
941				0.381601	0.357348	0.405795
942	0.541321	0.513513	0.568259
943	0.540105	0.512256	0.567087	0.380609	0.356344	0.404821
945				0.380609	0.356344	0.404821
946	0.540105	0.512256	0.567087
947	0.540105	0.512256	0.567087	0.379616	0.355338	0.403844
948				0.378622	0.354332	0.402866
949	0.540105	0.512256	0.567087
950				0.377628	0.353326	0.401889
951	0.538877	0.510988	0.565904	0.376634	0.35232	0.400911
953	0.538877	0.510988	0.565904	0.375641	0.351315	0.399933
954				0.374644	0.350307	0.398953
955	0.537644	0.509713	0.564716
957	0.536411	0.508439	0.563527	0.373648	0.3493	0.397972
958				0.372651	0.348292	0.396991
959	0.536411	0.508439	0.563527	0.372651	0.348292	0.396991
960				0.372651	0.348292	0.396991
961	0.536411	0.508439	0.563527	0.37165	0.347279	0.396004
962	0.536411	0.508439	0.563527	0.37165	0.347279	0.396004
963				0.37064	0.346258	0.395011
964	0.536411	0.508439	0.563527
965				0.37064	0.346258	0.395011
966				0.369624	0.34523	0.394012
967	0.536411	0.508439	0.563527	0.368603	0.344197	0.393007
968				0.368603	0.344197	0.393007
969				0.367574	0.343155	0.391995
970	0.536411	0.508439	0.563527
971	0.536411	0.508439	0.563527
972				0.367574	0.343155	0.391995
973	0.536411	0.508439	0.563527
974	0.535155	0.50714	0.562318
975				0.366538	0.342106	0.390977
976				0.365503	0.341058	0.389959
977	0.533896	0.505838	0.561105
979				0.365503	0.341058	0.389959
980	0.532636	0.504536	0.559893
981	0.532636	0.504536	0.559893	0.364464	0.340007	0.388937
982				0.363423	0.338954	0.387913
983	0.531374	0.503231	0.558677
985	0.531374	0.503231	0.558677
987	0.531374	0.503231	0.558677
988	0.531374	0.503231	0.558677
989				0.362379	0.337897	0.386886
991				0.362379	0.337897	0.386886
992				0.361331	0.336837	0.385856
993	0.531374	0.503231	0.558677
994	0.530097	0.50191	0.557447	0.361331	0.336837	0.385856
995	0.530097	0.50191	0.557447
997	0.530097	0.50191	0.557447	0.360278	0.335771	0.38482
998				0.358171	0.333639	0.382748
1000	0.528804	0.500571	0.556204	0.358171	0.333639	0.382748
1001				0.358171	0.333639	0.382748
1002	0.527511	0.499234	0.55496
1003	0.527511	0.499234	0.55496	0.356039	0.331482	0.380651
1006				0.356039	0.331482	0.380651
1008	0.527511	0.499234	0.55496
1009	0.527511	0.499234	0.55496	0.356039	0.331482	0.380651
1010	0.527511	0.499234	0.55496
1011	0.527511	0.499234	0.55496
1012	0.527511	0.499234	0.55496
1013				0.356039	0.331482	0.380651
1014	0.527511	0.499234	0.55496
1015	0.524854	0.496479	0.552408	0.356039	0.331482	0.380651
1016	0.523521	0.495098	0.551128
1019				0.356039	0.331482	0.380651
1020				0.356039	0.331482	0.380651
1021				0.35495	0.330378	0.379582
1022	0.523521	0.495098	0.551128	0.35495	0.330378	0.379582
1024	0.523521	0.495098	0.551128	0.35495	0.330378	0.379582
1025	0.523521	0.495098	0.551128
1026	0.523521	0.495098	0.551128
1027	0.523521	0.495098	0.551128
1029	0.523521	0.495098	0.551128	0.352753	0.328151	0.377424
1030	0.523521	0.495098	0.551128
1031	0.523521	0.495098	0.551128	0.352753	0.328151	0.377424
1034	0.523521	0.495098	0.551128
1035				0.352753	0.328151	0.377424
1036	0.522147	0.493671	0.549811
1037	0.522147	0.493671	0.549811
1038				0.351647	0.32703	0.376339
1039				0.349428	0.324782	0.374161
1040	0.519392	0.49081	0.54717
1041	0.519392	0.49081	0.54717
1042				0.348319	0.323658	0.373071
1044				0.348319	0.323658	0.373071
1045	0.519392	0.49081	0.54717	0.348319	0.323658	0.373071
1046	0.518007	0.489372	0.545842
1048				0.347199	0.322523	0.371971
1049	0.518007	0.489372	0.545842
1051	0.518007	0.489372	0.545842
1052				0.347199	0.322523	0.371971
1055				0.347199	0.322523	0.371971
1057	0.516603	0.487913	0.544497
1058	0.516603	0.487913	0.544497
1060	0.516603	0.487913	0.544497	0.346068	0.321377	0.370862
1062				0.346068	0.321377	0.370862
1063				0.346068	0.321377	0.370862
1064				0.346068	0.321377	0.370862
1065				0.346068	0.321377	0.370862
1066				0.346068	0.321377	0.370862
1067	0.516603	0.487913	0.544497	0.346068	0.321377	0.370862
1068				0.346068	0.321377	0.370862
1069	0.515184	0.486438	0.543138	0.344903	0.320193	0.369721
1071	0.515184	0.486438	0.543138
1072	0.515184	0.486438	0.543138
1073	0.515184	0.486438	0.543138
1074				0.343737	0.31901	0.36858
1075				0.343737	0.31901	0.36858
1076	0.513745	0.484941	0.541762
1078	0.512302	0.48344	0.540381	0.343737	0.31901	0.36858
1080				0.342556	0.317809	0.367424
1083				0.342556	0.317809	0.367424
1085	0.512302	0.48344	0.540381	0.342556	0.317809	0.367424
1086				0.341363	0.316595	0.366257
1088				0.338976	0.314169	0.363921
1089	0.512302	0.48344	0.540381
1091	0.512302	0.48344	0.540381
1092	0.512302	0.48344	0.540381
1093	0.510838	0.481916	0.538982
1094	0.510838	0.481916	0.538982	0.337774	0.312947	0.362745
1095	0.510838	0.481916	0.538982
1098	0.510838	0.481916	0.538982	0.336571	0.311726	0.361568
1101	0.510838	0.481916	0.538982
1102	0.510838	0.481916	0.538982
1103				0.336571	0.311726	0.361568
1104	0.510838	0.481916	0.538982
1107	0.510838	0.481916	0.538982	0.335361	0.310496	0.360384
1108	0.510838	0.481916	0.538982
1109	0.510838	0.481916	0.538982
1110	0.510838	0.481916	0.538982	0.33415	0.309266	0.359199
1111	0.510838	0.481916	0.538982	0.332935	0.308032	0.358009
1113	0.510838	0.481916	0.538982
1114	0.510838	0.481916	0.538982
1116	0.510838	0.481916	0.538982
1117	0.509309	0.480317	0.537526
1118				0.332935	0.308032	0.358009
1119				0.331711	0.306789	0.356811
1121	0.509309	0.480317	0.537526	0.331711	0.306789	0.356811
1122	0.509309	0.480317	0.537526	0.331711	0.306789	0.356811
1123				0.331711	0.306789	0.356811
1124	0.507765	0.478704	0.536057
1127				0.330473	0.30553	0.3556
1128	0.506217	0.477086	0.534584	0.330473	0.30553	0.3556
1133				0.330473	0.30553	0.3556
1135	0.506217	0.477086	0.534584
1137	0.506217	0.477086	0.534584	0.329226	0.304263	0.354381
1139	0.506217	0.477086	0.534584
1140	0.506217	0.477086	0.534584
1141	0.506217	0.477086	0.534584
1142	0.506217	0.477086	0.534584	0.327974	0.30299	0.353157
1143				0.326723	0.301718	0.351932
1144	0.506217	0.477086	0.534584
1153	0.506217	0.477086	0.534584
1155	0.506217	0.477086	0.534584	0.325471	0.300447	0.350707
1157	0.506217	0.477086	0.534584	0.325471	0.300447	0.350707
1159	0.506217	0.477086	0.534584
1162				0.325471	0.300447	0.350707
1163	0.506217	0.477086	0.534584	0.325471	0.300447	0.350707
1164	0.504595	0.475383	0.533046
1167	0.504595	0.475383	0.533046
1168				0.325471	0.300447	0.350707
1176	0.504595	0.475383	0.533046	0.324194	0.299149	0.34946
1177				0.321642	0.296555	0.346963
1178				0.321642	0.296555	0.346963
1179	0.504595	0.475383	0.533046
1180	0.504595	0.475383	0.533046
1181	0.504595	0.475383	0.533046	0.321642	0.296555	0.346963
1182				0.321642	0.296555	0.346963
1184	0.504595	0.475383	0.533046
1187				0.320345	0.295236	0.345696
1188				0.319043	0.293912	0.344424
1192	0.50294	0.473644	0.531481	0.319043	0.293912	0.344424
1194				0.319043	0.293912	0.344424
1195	0.50294	0.473644	0.531481
1196				0.319043	0.293912	0.344424
1199	0.50294	0.473644	0.531481	0.319043	0.293912	0.344424
1202	0.501269	0.471887	0.529901	0.319043	0.293912	0.344424
1204	0.501269	0.471887	0.529901	0.317713	0.292558	0.343127
1205	0.501269	0.471887	0.529901
1209	0.501269	0.471887	0.529901
1210	0.501269	0.471887	0.529901	0.317713	0.292558	0.343127
1213				0.316378	0.291199	0.341824
1216	0.499564	0.470092	0.528291
1219	0.499564	0.470092	0.528291
1220	0.499564	0.470092	0.528291	0.315043	0.28984	0.340521
1221	0.499564	0.470092	0.528291
1226	0.499564	0.470092	0.528291
1231				0.315043	0.28984	0.340521
1232	0.497824	0.468256	0.52665
1236	0.497824	0.468256	0.52665	0.315043	0.28984	0.340521
1238				0.315043	0.28984	0.340521
1240				0.315043	0.28984	0.340521
1241				0.315043	0.28984	0.340521
1242	0.497824	0.468256	0.52665
1246	0.497824	0.468256	0.52665	0.315043	0.28984	0.340521
1247	0.496065	0.4664	0.524992
1248	0.496065	0.4664	0.524992	0.313674	0.288443	0.339187
1251	0.496065	0.4664	0.524992
1252				0.313674	0.288443	0.339187
1255	0.496065	0.4664	0.524992
1257				0.313674	0.288443	0.339187
1261	0.496065	0.4664	0.524992
1264	0.496065	0.4664	0.524992
1266	0.496065	0.4664	0.524992	0.313674	0.288443	0.339187
1267	0.494261	0.464493	0.523296
1268	0.494261	0.464493	0.523296	0.313674	0.288443	0.339187
1271				0.313674	0.288443	0.339187
1272				0.313674	0.288443	0.339187
1273	0.494261	0.464493	0.523296
1274	0.492444	0.462572	0.521588
1275	0.492444	0.462572	0.521588
1279	0.492444	0.462572	0.521588
1282	0.492444	0.462572	0.521588
1285	0.490578	0.460596	0.519838
1288	0.490578	0.460596	0.519838	0.312261	0.286999	0.337814
1290	0.490578	0.460596	0.519838	0.310848	0.285555	0.336441
1291				0.310848	0.285555	0.336441
1295	0.490578	0.460596	0.519838
1296				0.310848	0.285555	0.336441
1297	0.490578	0.460596	0.519838
1298	0.490578	0.460596	0.519838
1302	0.488677	0.45858	0.518057	0.310848	0.285555	0.336441
1303	0.488677	0.45858	0.518057
1306	0.488677	0.45858	0.518057	0.310848	0.285555	0.336441
1307				0.310848	0.285555	0.336441
1308	0.488677	0.45858	0.518057
1309	0.488677	0.45858	0.518057	0.310848	0.285555	0.336441
1313	0.488677	0.45858	0.518057
1314	0.488677	0.45858	0.518057
1315	0.488677	0.45858	0.518057
1317	0.488677	0.45858	0.518057
1319	0.488677	0.45858	0.518057
1322	0.488677	0.45858	0.518057
1324	0.488677	0.45858	0.518057
1326	0.486666	0.456434	0.516186
1327	0.484655	0.454291	0.514312	0.310848	0.285555	0.336441
1328	0.484655	0.454291	0.514312
1329				0.310848	0.285555	0.336441
1330	0.484655	0.454291	0.514312
1331				0.310848	0.285555	0.336441
1332				0.310848	0.285555	0.336441
1333	0.484655	0.454291	0.514312	0.310848	0.285555	0.336441
1335				0.30936	0.284029	0.335003
1338	0.484655	0.454291	0.514312
1339				0.307866	0.282495	0.333558
1340				0.307866	0.282495	0.333558
1341				0.307866	0.282495	0.333558
1344	0.484655	0.454291	0.514312
1345	0.482584	0.452078	0.512388
1346	0.482584	0.452078	0.512388
1350				0.306357	0.280946	0.332099
1351				0.306357	0.280946	0.332099
1352				0.306357	0.280946	0.332099
1357	0.482584	0.452078	0.512388	0.306357	0.280946	0.332099
1359	0.482584	0.452078	0.512388	0.306357	0.280946	0.332099
1360	0.482584	0.452078	0.512388
1365	0.482584	0.452078	0.512388
1366	0.482584	0.452078	0.512388
1368				0.306357	0.280946	0.332099
1369	0.482584	0.452078	0.512388
1370	0.482584	0.452078	0.512388
1371				0.306357	0.280946	0.332099
1372	0.482584	0.452078	0.512388	0.306357	0.280946	0.332099
1373	0.478256	0.447437	0.508384
1375				0.306357	0.280946	0.332099
1377				0.306357	0.280946	0.332099
1378	0.476082	0.44511	0.50637
1379				0.306357	0.280946	0.332099
1380	0.476082	0.44511	0.50637
1381				0.306357	0.280946	0.332099
1384				0.306357	0.280946	0.332099
1385	0.476082	0.44511	0.50637
1388				0.306357	0.280946	0.332099
1391	0.476082	0.44511	0.50637
1392	0.473878	0.442748	0.504329	0.306357	0.280946	0.332099
1393	0.473878	0.442748	0.504329	0.30471	0.27924	0.330522
1394	0.473878	0.442748	0.504329
1396	0.473878	0.442748	0.504329
1397	0.473878	0.442748	0.504329
1398				0.303063	0.277536	0.328944
1399	0.473878	0.442748	0.504329
1400	0.473878	0.442748	0.504329
1401	0.473878	0.442748	0.504329
1405	0.473878	0.442748	0.504329
1406	0.471577	0.440273	0.50221
1408				0.303063	0.277536	0.328944
1411				0.303063	0.277536	0.328944
1413	0.469277	0.437802	0.500087
1414	0.469277	0.437802	0.500087
1415	0.469277	0.437802	0.500087
1419	0.469277	0.437802	0.500087
1423	0.466942	0.435293	0.497935
1429				0.303063	0.277536	0.328944
1430	0.466942	0.435293	0.497935
1431	0.46456	0.432729	0.495741	0.301388	0.275802	0.327342
1434				0.299714	0.274069	0.325738
1439	0.46456	0.432729	0.495741
1441	0.462153	0.430139	0.493525
1442	0.459746	0.427553	0.491305
1443	0.459746	0.427553	0.491305
1444	0.457326	0.424956	0.489072
1446				0.298039	0.272339	0.324133
1448				0.298039	0.272339	0.324133
1452				0.296346	0.270588	0.32251
1456	0.457326	0.424956	0.489072	0.296346	0.270588	0.32251
1458	0.457326	0.424956	0.489072
1461	0.457326	0.424956	0.489072	0.294613	0.268793	0.320852
1464	0.457326	0.424956	0.489072
1465	0.454827	0.422266	0.486773	0.294613	0.268793	0.320852
1468				0.29287	0.266988	0.319185
1469				0.29287	0.266988	0.319185
1471	0.4523	0.419547	0.484448	0.29287	0.266988	0.319185
1473	0.4523	0.419547	0.484448
1477	0.4523	0.419547	0.484448
1478	0.4523	0.419547	0.484448
1480	0.4523	0.419547	0.484448
1481	0.4523	0.419547	0.484448
1482	0.4523	0.419547	0.484448
1488	0.4523	0.419547	0.484448	0.29287	0.266988	0.319185
1489				0.291095	0.265148	0.317489
1492	0.4523	0.419547	0.484448
1493	0.4523	0.419547	0.484448
1500	0.449624	0.416648	0.482004
1502	0.449624	0.416648	0.482004
1503				0.291095	0.265148	0.317489
1504				0.291095	0.265148	0.317489
1506				0.291095	0.265148	0.317489
1509	0.449624	0.416648	0.482004
1510	0.449624	0.416648	0.482004
1514	0.449624	0.416648	0.482004
1515	0.449624	0.416648	0.482004
1519	0.449624	0.416648	0.482004
1520	0.449624	0.416648	0.482004
1521	0.449624	0.416648	0.482004
1522	0.449624	0.416648	0.482004
1523				0.289287	0.263272	0.315764
1527	0.449624	0.416648	0.482004
1528	0.449624	0.416648	0.482004	0.289287	0.263272	0.315764
1529	0.449624	0.416648	0.482004
1531				0.289287	0.263272	0.315764
1533	0.449624	0.416648	0.482004	0.289287	0.263272	0.315764
1534	0.449624	0.416648	0.482004
1537	0.449624	0.416648	0.482004
1540	0.449624	0.416648	0.482004
1542				0.289287	0.263272	0.315764
1544	0.446565	0.413274	0.479272
1546	0.446565	0.413274	0.479272
1547				0.289287	0.263272	0.315764
1549				0.289287	0.263272	0.315764
1550	0.446565	0.413274	0.479272	0.287358	0.261257	0.313939
1553	0.446565	0.413274	0.479272
1554	0.446565	0.413274	0.479272
1555	0.446565	0.413274	0.479272	0.287358	0.261257	0.313939
1556	0.446565	0.413274	0.479272
1561	0.446565	0.413274	0.479272	0.287358	0.261257	0.313939
1563	0.446565	0.413274	0.479272
1566	0.443305	0.40965	0.476387
1567				0.287358	0.261257	0.313939
1568	0.443305	0.40965	0.476387	0.287358	0.261257	0.313939
1569	0.443305	0.40965	0.476387
1570	0.443305	0.40965	0.476387
1572				0.285363	0.259166	0.312057
1573				0.285363	0.259166	0.312057
1575	0.443305	0.40965	0.476387
1576				0.285363	0.259166	0.312057
1577				0.285363	0.259166	0.312057
1580	0.443305	0.40965	0.476387	0.285363	0.259166	0.312057
1581	0.443305	0.40965	0.476387
1586	0.443305	0.40965	0.476387
1589	0.443305	0.40965	0.476387
1594	0.443305	0.40965	0.476387
1597				0.285363	0.259166	0.312057
1599				0.285363	0.259166	0.312057
1600	0.443305	0.40965	0.476387
1604				0.285363	0.259166	0.312057
1611	0.443305	0.40965	0.476387
1612	0.443305	0.40965	0.476387
1613	0.443305	0.40965	0.476387
1614				0.285363	0.259166	0.312057
1615				0.285363	0.259166	0.312057
1617	0.439611	0.405466	0.473193
1618	0.439611	0.405466	0.473193
1622	0.43216	0.39707	0.466713
1624				0.285363	0.259166	0.312057
1625	0.43216	0.39707	0.466713
1627				0.285363	0.259166	0.312057
1629	0.43216	0.39707	0.466713
1631				0.285363	0.259166	0.312057
1632	0.43216	0.39707	0.466713
1633	0.43216	0.39707	0.466713
1638				0.285363	0.259166	0.312057
1640				0.285363	0.259166	0.312057
1642				0.285363	0.259166	0.312057
1646	0.43216	0.39707	0.466713	0.285363	0.259166	0.312057
1647	0.43216	0.39707	0.466713
1650				0.285363	0.259166	0.312057
1652	0.43216	0.39707	0.466713
1656	0.428159	0.392531	0.463266	0.285363	0.259166	0.312057
1657	0.424157	0.388015	0.459798
1659				0.285363	0.259166	0.312057
1660	0.424157	0.388015	0.459798
1663				0.285363	0.259166	0.312057
1664				0.285363	0.259166	0.312057
1667	0.424157	0.388015	0.459798	0.285363	0.259166	0.312057
1668				0.285363	0.259166	0.312057
1671	0.420039	0.383364	0.456234
1673	0.420039	0.383364	0.456234
1674	0.420039	0.383364	0.456234
1675	0.420039	0.383364	0.456234
1676	0.420039	0.383364	0.456234
1678				0.282924	0.256539	0.309832
1679				0.282924	0.256539	0.309832
1680				0.280463	0.253892	0.307584
1681				0.277981	0.251226	0.305314
1684	0.420039	0.383364	0.456234
1689	0.415709	0.378451	0.45251
1695	0.415709	0.378451	0.45251
1696	0.411286	0.373441	0.448703
1703	0.411286	0.373441	0.448703
1707				0.277981	0.251226	0.305314
1709				0.277981	0.251226	0.305314
1713	0.411286	0.373441	0.448703
1714				0.277981	0.251226	0.305314
1715	0.406717	0.36826	0.444775
1716	0.406717	0.36826	0.444775
1717	0.406717	0.36826	0.444775
1721	0.406717	0.36826	0.444775
1722	0.406717	0.36826	0.444775
1725	0.406717	0.36826	0.444775
1730				0.277981	0.251226	0.305314
1732				0.277981	0.251226	0.305314
1734	0.406717	0.36826	0.444775
1735	0.406717	0.36826	0.444775
1736	0.401695	0.362491	0.440538
1743	0.401695	0.362491	0.440538
1746	0.401695	0.362491	0.440538	0.275383	0.248423	0.302952
1750				0.275383	0.248423	0.302952
1752	0.401695	0.362491	0.440538
1755	0.401695	0.362491	0.440538
1758	0.401695	0.362491	0.440538	0.275383	0.248423	0.302952
1760				0.275383	0.248423	0.302952
1761				0.275383	0.248423	0.302952
1763				0.275383	0.248423	0.302952
1765	0.401695	0.362491	0.440538	0.272657	0.245467	0.300489
1767	0.401695	0.362491	0.440538
1769	0.401695	0.362491	0.440538
1770	0.401695	0.362491	0.440538
1771	0.401695	0.362491	0.440538
1773	0.401695	0.362491	0.440538
1778	0.401695	0.362491	0.440538
1788				0.272657	0.245467	0.300489
1791				0.269903	0.242486	0.297997
1794				0.269903	0.242486	0.297997
1798				0.269903	0.242486	0.297997
1804				0.269903	0.242486	0.297997
1807	0.401695	0.362491	0.440538	0.267062	0.239405	0.295433
1815	0.401695	0.362491	0.440538
1817	0.401695	0.362491	0.440538
1821	0.401695	0.362491	0.440538
1823				0.264221	0.236336	0.292859
1828	0.401695	0.362491	0.440538
1830				0.264221	0.236336	0.292859
1834	0.401695	0.362491	0.440538
1842				0.264221	0.236336	0.292859
1849	0.401695	0.362491	0.440538
1862	0.401695	0.362491	0.440538
1863	0.401695	0.362491	0.440538
1867	0.401695	0.362491	0.440538
1868				0.264221	0.236336	0.292859
1878				0.264221	0.236336	0.292859
1884	0.401695	0.362491	0.440538
1885	0.394392	0.353398	0.435074
1888				0.261218	0.233073	0.290161
1889	0.394392	0.353398	0.435074
1894				0.261218	0.233073	0.290161
1896				0.261218	0.233073	0.290161
1898	0.394392	0.353398	0.435074
1902	0.394392	0.353398	0.435074
1903	0.394392	0.353398	0.435074
1904				0.261218	0.233073	0.290161
1905	0.394392	0.353398	0.435074
1909	0.386343	0.343301	0.429145	0.261218	0.233073	0.290161
1916	0.386343	0.343301	0.429145
1923				0.261218	0.233073	0.290161
1926				0.261218	0.233073	0.290161
1927				0.261218	0.233073	0.290161
1933				0.261218	0.233073	0.290161
1954	0.386343	0.343301	0.429145
1955				0.261218	0.233073	0.290161
1960	0.386343	0.343301	0.429145
1962				0.257869	0.229376	0.287215
1963	0.377758	0.332567	0.422808
1965				0.254476	0.225641	0.284221
1970	0.377758	0.332567	0.422808
1972	0.368973	0.321755	0.416181
1978	0.368973	0.321755	0.416181
1981	0.368973	0.321755	0.416181
1995				0.254476	0.225641	0.284221
1996	0.368973	0.321755	0.416181
2001	0.368973	0.321755	0.416181
2005				0.254476	0.225641	0.284221
2008	0.368973	0.321755	0.416181
2009	0.368973	0.321755	0.416181
2010	0.368973	0.321755	0.416181
2013				0.254476	0.225641	0.284221
2019				0.250942	0.221742	0.281116
2020	0.368973	0.321755	0.416181
2022				0.247407	0.217865	0.27799
2023	0.368973	0.321755	0.416181
2025				0.243873	0.214011	0.274844
2026	0.368973	0.321755	0.416181
2032				0.243873	0.214011	0.274844
2033	0.368973	0.321755	0.416181
2036	0.368973	0.321755	0.416181
2044				0.243873	0.214011	0.274844
2045	0.368973	0.321755	0.416181
2054				0.243873	0.214011	0.274844
2062				0.243873	0.214011	0.274844
2064				0.240121	0.209894	0.271534
2069				0.240121	0.209894	0.271534
2070				0.240121	0.209894	0.271534
2071	0.368973	0.321755	0.416181
2072	0.368973	0.321755	0.416181
2079	0.354781	0.302049	0.407804
2082				0.240121	0.209894	0.271534
2083				0.240121	0.209894	0.271534
2086	0.354781	0.302049	0.407804
2097	0.354781	0.302049	0.407804
2103				0.236051	0.205384	0.267998
2113	0.354781	0.302049	0.407804
2114	0.354781	0.302049	0.407804	0.231981	0.200908	0.264431
2117				0.231981	0.200908	0.264431
2125				0.231981	0.200908	0.264431
2127				0.231981	0.200908	0.264431
2130	0.354781	0.302049	0.407804
2141	0.354781	0.302049	0.407804	0.231981	0.200908	0.264431
2151				0.231981	0.200908	0.264431
2163				0.22752	0.195943	0.260592
2171				0.22752	0.195943	0.260592
2175	0.336109	0.275284	0.397888
2177				0.22752	0.195943	0.260592
2179	0.336109	0.275284	0.397888
2206				0.22752	0.195943	0.260592
2212	0.336109	0.275284	0.397888
2213				0.22278	0.190646	0.256547
2217				0.22278	0.190646	0.256547
2239	0.336109	0.275284	0.397888
2243	0.336109	0.275284	0.397888
2254				0.22278	0.190646	0.256547
2256				0.22278	0.190646	0.256547
2257				0.22278	0.190646	0.256547
2264				0.217599	0.184798	0.252203
2270				0.217599	0.184798	0.252203
2271				0.217599	0.184798	0.252203
2281				0.217599	0.184798	0.252203
2286	0.336109	0.275284	0.397888
2307				0.217599	0.184798	0.252203
2312	0.336109	0.275284	0.397888
2318				0.217599	0.184798	0.252203
2331	0.336109	0.275284	0.397888
2332				0.217599	0.184798	0.252203
2333				0.217599	0.184798	0.252203
2360	0.336109	0.275284	0.397888
2367				0.217599	0.184798	0.252203
2368				0.217599	0.184798	0.252203
2375				0.217599	0.184798	0.252203
2391				0.210799	0.176685	0.247019
2398	0.298763	0.213932	0.388118
2400				0.210799	0.176685	0.247019
2403				0.210799	0.176685	0.247019
2421	0.298763	0.213932	0.388118
2441				0.210799	0.176685	0.247019
2452				0.210799	0.176685	0.247019
2453	0.298763	0.213932	0.388118
2454				0.210799	0.176685	0.247019
2464	0.298763	0.213932	0.388118
2480				0.210799	0.176685	0.247019
2488				0.210799	0.176685	0.247019
2498				0.210799	0.176685	0.247019
2514	0.239011	0.126167	0.371752
2518				0.210799	0.176685	0.247019
2523	0.179258	0.0674308	0.334306
2539	0.179258	0.0674308	0.334306
2546				0.200761	0.163603	0.240724
2554				0.200761	0.163603	0.240724
2555				0.200761	0.163603	0.240724
2564				0.200761	0.163603	0.240724
2565				0.200761	0.163603	0.240724
2572	0.179258	0.0674308	0.334306
2578	0.179258	0.0674308	0.334306
2601				0.200761	0.163603	0.240724
2613				0.200761	0.163603	0.240724
2651				0.200761	0.163603	0.240724
2664				0.200761	0.163603	0.240724
2675				0.200761	0.163603	0.240724
2704				0.18251	0.136467	0.233947
2716				0.18251	0.136467	0.233947
2732				0.18251	0.136467	0.233947
2737				0.18251	0.136467	0.233947
2764				0.18251	0.136467	0.233947
2934				0.18251	0.136467	0.233947
3207				0.18251	0.136467	0.233947
3233				0.18251	0.136467	0.233947
3242				0.18251	0.136467	0.233947
3270				0.18251	0.136467	0.233947
3598				0.18251	0.136467	0.233947
